# Supplementary material for: Exploring the time-dependent regulatory potential of microRNAs in breast cancer cells treated with proteasome inhibitors
Source: Clin Transl Oncol. 2023 Dec 1;26(5):1256–67. doi: 10.1007/s12094-023-03349-5 (PMC11026233; doi:10.1007/s12094-023-03349-5)
Supplement: Supplementary file 5 — Supplementary file5 (XLSX 1829 KB) [file 12094_2023_3349_MOESM5_ESM.xlsx]

## Sheet: mRNA targets (miRTarBase)
Supplementary Table 2. Experimentally validated and predicted mRNA targets of the significantly regulated miRNAs.
Note: 0 characterizes the respective mRNA as a non-miRNA target, whereas 1 characterizes the respective mRNA as a miRNA target.
Τargeted mRNA	miR-1-3p	hsa-let-7a-5p	miR-16-5p	miR-20b-5p	miR-21-5p	miR-24-3p	miR-25-3p	miR-26a-5p	miR-27a-3p	miR-29c-3p	miR-96-5p	miR-99a-5p	miR-100-5p	miR-125b-5p	miR-421-3p	miR-765-3p	Times experimentally validated to be targeted
A1CF	0	0	0	1	0	0	0	0	0	0	0	0	0	0	0	0	1
AAAS	0	0	1	0	0	0	0	0	0	0	0	0	0	0	0	0	1
AADAT	0	0	1	0	0	0	0	0	0	0	0	0	0	0	0	0	1
AAED1	0	0	0	0	0	0	1	0	0	0	0	0	0	0	0	0	1
AAK1	0	0	0	1	0	1	0	0	0	0	0	0	0	0	0	0	2
AAMP	0	0	0	0	0	1	0	0	0	0	0	0	0	0	0	0	1
ABCA1	0	0	0	1	0	0	0	1	1	0	0	0	0	0	0	0	3
ABCA6	0	0	0	0	0	0	0	0	0	0	1	0	0	0	0	0	1
ABCB10	0	0	0	0	0	1	0	0	0	0	0	0	0	0	0	0	1
ABCB5	1	0	0	0	0	0	0	0	0	0	0	0	0	0	0	0	1
ABCB6	1	0	0	0	0	0	0	0	0	0	0	0	0	0	0	0	1
ABCB7	1	0	1	0	0	0	0	1	0	0	0	0	0	0	0	0	3
ABCB9	0	0	0	0	0	0	0	1	0	0	0	0	0	0	0	0	1
ABCC1	1	0	1	0	0	0	0	0	0	0	0	0	0	1	0	0	3
Abcc2	0	1	1	0	0	0	0	0	0	0	0	0	0	0	0	0	2
ABCC4	1	0	1	0	0	0	0	0	0	0	0	0	0	1	0	0	3
ABCC6	0	0	1	0	0	0	0	0	0	0	0	0	0	0	0	1	2
ABCD1	0	0	0	0	0	0	0	0	0	0	1	0	0	0	0	0	1
ABCD3	0	0	0	0	1	0	0	0	0	0	0	0	0	0	0	0	1
ABCE1	0	0	0	0	0	1	0	0	0	1	0	0	0	0	0	0	2
ABCF1	0	0	1	0	0	0	0	0	0	0	0	0	0	0	0	0	1
ABCF2	0	0	1	0	0	0	1	0	0	0	0	0	0	0	0	0	2
ABCG8	0	0	0	1	0	0	0	0	0	0	0	0	0	0	0	0	1
ABHD10	0	0	1	0	0	0	0	0	0	0	0	0	0	0	0	0	1
ABHD11	1	0	0	0	0	0	0	0	0	0	0	0	0	0	0	0	1
ABHD12	1	0	0	0	0	0	0	0	0	0	0	0	0	0	0	0	1
ABHD14A-ACY1	0	0	0	0	0	0	0	0	0	0	1	0	0	0	0	0	1
ABHD15	0	0	0	1	0	0	0	0	0	0	0	0	0	0	0	0	1
ABHD17C	0	1	1	0	0	0	0	0	1	0	0	0	0	0	0	0	3
ABHD2	0	0	1	1	0	1	0	1	0	0	0	0	0	0	0	0	4
ABI2	0	0	0	1	0	0	0	0	0	0	0	0	0	0	0	0	1
ABL1	0	0	0	0	0	0	0	0	0	0	0	0	0	1	0	1	2
ABL2	0	0	1	0	0	0	0	0	1	0	0	0	0	0	0	0	2
ABLIM1	0	0	0	0	0	0	0	0	0	0	0	0	1	0	0	0	1
ABT1	0	1	1	0	0	0	0	0	0	0	0	0	0	0	0	0	2
ABTB1	0	0	0	0	0	0	0	0	0	0	0	0	0	1	0	0	1
ACAA2	0	0	0	0	0	1	0	0	0	0	0	0	0	0	0	0	1
ACACA	0	0	0	0	0	1	0	0	0	0	0	0	0	0	0	0	1
ACAD8	0	1	1	0	0	0	0	0	0	0	0	0	0	0	0	0	2
ACADS	0	0	0	0	0	0	0	0	0	0	0	0	0	1	0	0	1
ACADSB	0	0	0	1	0	0	0	0	0	0	0	0	0	0	0	0	1
ACADVL	1	0	0	0	0	0	0	0	0	0	0	0	0	0	0	0	1
ACAP2	0	0	0	1	1	0	0	0	0	0	0	0	0	0	0	0	2
ACAT1	0	0	0	0	1	0	0	0	0	0	0	0	0	0	0	0	1
ACBD5	0	0	1	1	1	0	0	1	0	0	0	0	0	0	0	0	4
ACD	0	0	0	0	0	1	0	0	0	0	0	0	0	0	0	0	1
ACE2	0	0	0	0	0	0	0	0	0	0	0	0	0	1	0	0	1
ACER2	0	1	1	1	0	0	0	0	1	0	1	0	0	0	0	0	5
ACLY	0	0	0	0	0	0	0	0	0	0	0	0	0	1	0	0	1
ACOT8	0	0	1	0	0	0	0	0	0	0	0	0	0	0	0	0	1
ACOT9	0	1	1	1	0	0	0	0	0	0	0	0	0	0	1	0	4
ACOX1	0	0	1	1	0	1	0	0	0	0	0	0	0	0	0	0	3
ACP1	0	1	1	0	0	0	1	0	0	0	0	0	0	0	0	0	3
ACP2	1	0	1	0	0	0	0	0	0	0	0	0	0	0	0	0	2
ACP6	0	0	0	0	0	1	0	0	0	0	0	0	0	0	0	0	1
ACPL2	1	0	0	0	0	0	0	0	0	0	0	0	0	0	0	0	1
ACSL1	0	0	1	0	0	0	0	0	0	0	0	0	0	0	0	0	1
ACSL3	0	0	0	0	0	0	0	1	0	0	0	0	1	0	0	0	2
ACSL4	0	0	0	1	0	0	0	0	0	0	0	0	0	0	0	0	1
ACSS1	0	0	0	0	0	0	1	0	0	0	0	0	0	1	0	0	2
ACTA1	1	1	1	0	0	0	0	0	0	0	0	0	0	0	0	0	3
ACTB	1	1	1	0	0	0	0	0	0	0	0	0	1	0	0	0	4
ACTC1	1	0	0	0	0	0	0	0	0	0	0	0	0	0	0	0	1
ACTG1	0	0	1	0	0	0	0	0	0	0	0	0	0	0	0	0	1
ACTL6A	0	0	0	0	0	1	1	0	0	0	0	0	0	0	0	0	2
ACTL8	0	0	0	0	0	0	0	1	0	0	0	0	0	0	0	0	1
ACTN1	1	0	1	0	0	0	0	0	0	0	0	0	0	0	0	0	2
ACTN4	1	0	1	0	0	0	0	1	0	0	1	0	0	0	0	0	4
ACTR1A	0	0	1	0	0	0	0	0	0	0	0	0	0	0	0	0	1
ACTR1B	0	0	0	0	0	0	0	0	0	0	0	0	1	0	0	0	1
ACTR2	0	0	1	1	1	0	0	0	0	0	0	0	0	0	0	0	3
ACTR3B	0	0	1	0	0	0	0	0	0	0	0	0	0	0	0	1	2
ACVR1	0	0	0	0	0	0	0	1	0	0	0	0	0	0	0	0	1
ACVR1B	0	1	1	1	0	1	0	0	0	0	0	0	0	0	0	1	5
ACVR2A	0	0	1	0	0	0	0	0	0	0	0	0	0	0	0	0	1
ACY1	0	0	0	0	0	0	0	0	0	0	1	0	0	0	0	0	1
ADAD2	0	0	1	0	0	0	0	0	0	0	0	0	0	0	0	0	1
ADAM12	1	0	0	0	0	0	0	0	0	0	0	0	0	0	0	0	1
ADAM17	0	0	0	0	0	1	0	1	0	0	0	0	0	0	0	0	2
ADAMTS1	0	0	0	0	0	0	0	0	0	0	0	0	0	1	0	0	1
ADAMTS5	0	0	0	0	0	0	0	0	1	0	0	0	0	0	0	0	1
ADAMTSL1	0	0	0	0	0	0	1	0	0	0	0	0	0	0	0	0	1
ADAMTSL4	1	0	0	0	0	0	0	0	0	0	0	0	0	0	0	0	1
ADAR	1	0	0	1	0	0	0	0	1	0	0	0	0	0	0	0	3
ADAT2	0	0	0	1	0	0	0	0	0	0	0	0	0	0	0	0	1
ADCY6	0	0	0	0	0	0	0	0	0	0	1	0	0	0	0	0	1
ADCY9	0	0	0	0	0	0	0	0	0	0	0	1	0	0	0	0	1
ADD1	0	0	0	1	0	1	0	0	1	0	0	0	0	0	0	0	3
ADD2	0	0	0	0	0	0	0	0	0	0	0	0	0	0	0	1	1
ADD3	0	0	0	0	0	1	0	0	0	0	0	0	0	0	0	0	1
ADGRL1	0	0	1	0	0	0	0	0	0	0	0	0	0	0	0	0	1
ADH5	0	1	1	0	0	0	0	0	0	0	0	0	0	0	0	0	2
ADIPOQ	0	0	0	0	0	0	0	1	0	0	0	0	0	0	0	0	1
ADIPOR2	0	1	1	0	0	0	0	0	0	0	0	0	0	0	0	0	2
ADK	0	0	1	0	0	0	0	0	0	0	0	0	0	0	0	0	1
ADM	0	0	0	0	0	0	0	1	0	0	0	0	0	1	0	0	2
ADM2	0	0	0	0	0	0	0	1	0	0	0	0	0	0	0	0	1
ADNP	0	0	0	0	1	0	0	0	0	0	0	0	0	0	0	0	1
ADNP2	0	0	0	0	0	0	0	0	0	0	1	0	0	0	0	0	1
ADO	0	0	0	0	0	0	0	0	0	1	0	1	0	0	0	0	2
ADORA2B	0	0	0	0	0	0	0	0	1	0	0	0	0	0	0	0	1
ADORA3	0	0	1	0	0	0	0	0	0	0	0	0	0	0	0	0	1
ADPGK	1	0	0	0	0	1	0	0	0	0	0	0	0	0	0	0	2
ADRA2B	0	0	1	0	0	0	0	0	0	0	0	0	0	0	0	0	1
ADRB2	0	0	1	0	0	0	0	0	0	0	0	0	0	0	0	0	1
ADRBK2	0	0	0	1	0	0	0	0	0	0	0	0	0	0	1	0	2
ADRM1	0	0	0	0	0	1	0	0	0	0	0	0	0	1	0	0	2
ADSL	0	1	1	0	0	0	0	0	0	0	0	0	0	0	0	0	2
ADSS	0	0	1	0	0	0	0	0	0	0	1	0	0	0	0	0	2
AEN	0	0	0	0	0	1	1	0	0	0	0	0	0	0	0	0	2
AFAP1	1	0	0	0	0	0	0	0	0	0	0	0	0	0	0	0	1
AFF1	0	0	0	1	0	0	0	0	0	0	0	0	0	0	0	0	1
AFF4	0	0	1	0	0	0	0	0	1	0	0	0	0	0	1	0	3
AFG3L2	0	0	1	0	0	0	0	0	0	0	0	0	0	0	0	0	1
AFTPH	0	0	0	0	1	0	0	0	0	0	0	0	0	0	0	0	1
AGBL5	0	0	0	0	0	0	1	0	0	0	0	0	0	0	0	0	1
AGER	0	0	1	0	0	0	0	0	0	0	0	0	0	0	0	0	1
AGFG1	0	0	0	0	0	1	0	0	0	0	0	0	0	0	0	0	1
AGFG2	0	0	0	1	0	0	0	0	0	0	0	0	0	0	0	0	1
AGGF1	0	0	0	0	1	0	0	0	0	0	0	0	0	0	0	0	1
AGK	0	0	1	0	0	0	0	0	0	0	0	0	0	0	0	0	1
AGMAT	1	0	0	1	0	0	1	0	0	0	0	0	0	0	0	0	3
AGO1	1	1	1	1	0	0	1	1	0	0	0	1	0	0	1	0	8
AGO2	0	1	1	0	1	0	0	0	0	0	0	1	0	0	0	0	4
AGO3	0	0	0	1	0	1	0	0	0	0	0	0	0	0	0	0	2
AGO4	0	0	1	0	1	0	0	0	0	0	0	0	0	0	0	0	2
AGPAT2	0	0	0	0	0	1	0	0	0	0	0	0	0	0	0	0	1
AGPAT3	0	0	0	0	0	1	0	0	1	0	0	0	1	0	0	0	3
AGPAT5	0	0	1	0	0	0	0	1	0	0	0	0	0	0	0	0	2
AGPAT6	1	0	0	0	0	1	0	0	0	0	0	0	0	1	0	0	3
AGRN	1	0	1	0	0	0	0	0	0	0	0	0	0	0	0	0	2
AGTPBP1	0	0	0	0	0	0	0	1	0	0	0	0	0	0	0	0	1
AGTRAP	1	0	0	0	0	0	0	0	0	0	0	0	0	0	0	0	1
AHCYL1	0	0	1	0	0	0	0	0	0	0	0	0	0	0	0	0	1
AHCYL2	0	1	1	0	0	0	0	0	0	0	0	0	0	0	0	0	2
AHNAK	0	0	0	0	0	0	0	0	0	0	0	0	0	0	1	0	1
AHNAK2	1	0	1	0	0	0	0	0	0	0	0	0	0	0	0	0	2
AHR	0	1	0	0	0	0	0	1	0	0	0	0	0	0	0	0	2
AHRR	0	0	0	0	0	0	0	1	0	0	0	0	0	1	0	0	2
AHSA2	0	0	0	0	1	0	0	0	0	0	0	0	0	0	0	0	1
AIDA	0	1	0	0	0	0	0	0	0	0	0	0	0	0	0	0	1
AIFM2	1	0	1	0	0	0	0	0	0	0	0	0	0	0	0	0	2
AIM1	0	0	0	0	1	0	1	0	0	1	0	0	0	0	0	0	3
AIM2	1	0	0	0	0	0	0	0	0	0	0	0	0	0	0	0	1
AIMP1	0	0	1	0	0	0	0	0	0	0	0	0	0	0	0	0	1
AIP	0	0	0	0	0	0	0	0	0	0	0	0	0	0	0	1	1
AK2	0	0	1	0	0	0	0	0	0	0	0	0	0	0	0	0	1
AK3	0	0	0	0	0	1	0	0	0	0	0	0	0	0	0	0	1
AK4	0	1	0	0	0	1	0	0	0	0	0	0	0	0	0	0	2
AKAP10	0	0	0	0	0	0	1	0	0	0	0	0	0	0	0	0	1
AKAP11	0	0	1	1	0	0	0	0	0	0	0	0	0	0	0	0	2
AKAP12	1	0	0	0	0	0	0	0	0	0	0	0	0	0	0	0	1
AKAP13	0	0	1	0	0	0	0	0	0	0	0	0	0	0	0	0	1
AKAP17A	0	1	0	0	0	0	0	0	0	0	0	0	0	0	0	0	1
AKAP2	0	0	0	0	0	0	0	0	0	0	0	1	0	1	0	0	2
AKAP4	1	0	0	0	0	0	0	0	0	0	0	0	0	0	0	0	1
AKAP5	0	0	0	0	0	1	0	0	0	0	0	0	0	0	0	0	1
AKAP7	0	0	0	0	0	1	0	0	0	0	0	0	0	0	0	0	1
AKAP8	0	1	0	0	0	0	0	0	0	0	0	0	0	0	0	0	1
AKAP9	0	0	0	0	1	0	0	0	0	0	0	0	0	0	0	0	1
AKIP1	0	0	0	0	0	1	0	0	0	0	0	0	0	0	0	0	1
AKIRIN1	0	0	0	0	0	0	0	1	1	0	0	0	0	0	0	0	2
AKR1B10	0	0	1	0	0	0	0	0	0	0	0	0	0	0	0	0	1
AKR1D1	1	0	0	0	0	0	0	0	0	0	0	0	0	0	0	0	1
AKR7A2	0	0	0	1	0	0	0	0	0	0	0	0	0	0	0	0	1
AKT1	0	0	0	0	0	0	0	0	0	0	0	1	1	1	0	0	3
AKT2	0	0	0	0	1	0	0	0	0	1	0	0	0	0	0	0	2
AKT3	0	0	1	0	0	0	0	0	0	1	0	0	0	0	0	0	2
AKTIP	0	0	0	1	0	0	0	0	0	0	0	0	0	0	0	0	1
ALDH18A1	0	0	1	0	0	0	0	0	0	0	0	0	0	0	0	0	1
ALDH2	1	0	1	0	0	0	0	0	0	0	0	0	0	0	0	0	2
ALDH3B1	0	0	1	0	0	0	0	0	0	0	0	0	0	0	0	0	1
ALDH5A1	0	0	0	0	0	1	0	0	0	0	0	0	0	0	0	0	1
ALDH6A1	0	0	0	0	0	1	0	1	0	0	0	0	0	0	0	0	2
ALDH7A1	0	1	0	0	0	0	0	0	0	0	0	0	0	0	0	0	1
ALDH9A1	0	0	0	1	0	0	0	0	1	0	0	0	1	0	0	0	3
ALDOA	0	0	0	0	0	1	0	0	1	0	0	0	0	0	0	0	2
ALG1	0	0	0	0	0	1	0	1	0	0	0	0	0	0	0	0	2
ALG10B	0	0	0	0	0	0	0	1	0	0	0	0	0	0	0	0	1
ALG14	0	0	0	0	0	0	1	0	0	0	0	0	0	0	0	0	1
ALG2	1	0	1	0	0	0	0	0	0	0	0	0	0	0	0	0	2
ALG3	1	0	1	0	0	0	0	0	0	0	0	0	1	0	0	0	3
ALG5	0	0	0	0	0	1	0	0	0	0	0	0	0	0	0	0	1
ALG9	0	0	0	0	0	0	0	0	1	0	0	0	0	0	0	0	1
ALK	0	0	0	0	0	0	0	0	0	0	1	0	0	0	0	0	1
ALKBH5	0	0	0	0	0	0	0	0	0	0	1	0	0	0	0	0	1
ALMS1	0	0	0	0	1	0	0	0	0	0	0	0	0	0	0	0	1
ALPI	1	0	0	0	0	0	0	0	0	0	0	0	0	0	0	0	1
AMACR	0	0	0	0	0	0	0	1	0	0	0	0	0	0	0	0	1
AMD1	0	1	0	0	0	0	0	0	0	0	0	0	0	0	0	0	1
AMDHD1	1	0	0	0	0	0	0	0	0	0	0	0	0	0	0	0	1
AMER1	0	0	1	0	0	0	0	0	0	1	0	0	0	0	0	1	3
AMFR	0	0	0	0	0	0	0	0	0	1	0	0	0	0	0	0	1
AMH	0	0	0	0	1	0	0	0	0	0	0	0	1	0	0	0	2
AMMECR1	0	1	0	0	0	0	0	0	0	0	0	0	0	0	0	0	1
AMOT	0	0	1	0	0	0	0	0	0	0	0	0	0	0	0	0	1
AMOTL1	0	0	1	0	0	0	0	0	0	0	0	0	0	0	0	0	1
AMOTL2	0	0	0	0	0	1	0	0	1	0	0	0	0	0	0	0	2
AMPD1	0	0	1	0	0	0	0	0	0	0	0	0	0	0	0	0	1
AMPD2	0	1	0	0	0	1	0	0	0	0	0	0	0	0	0	0	2
AMZ1	1	0	0	0	0	0	0	0	0	0	0	0	0	0	0	0	1
AMZ2	0	0	0	0	0	0	0	0	0	0	0	0	0	0	1	0	1
ANAPC1	0	0	0	0	0	0	0	0	0	0	0	0	1	0	0	0	1
ANAPC11	0	0	0	0	0	0	0	0	0	0	0	0	1	0	0	0	1
ANAPC13	0	0	1	0	0	0	0	0	0	0	0	0	0	0	0	0	1
ANAPC16	0	0	1	0	0	1	0	0	0	0	0	0	0	1	0	0	3
ANGEL2	0	1	0	0	0	0	0	0	0	0	0	0	0	0	0	0	1
ANGPT2	0	0	0	0	0	1	0	0	0	0	0	0	0	0	0	0	1
ANGPTL4	1	0	0	0	0	0	0	0	0	0	0	0	0	0	0	0	1
ANK1	1	0	0	0	0	0	0	0	0	0	0	0	0	0	0	0	1
ANKFY1	1	0	0	1	0	0	0	0	0	0	0	0	0	0	0	0	2
ANKH	0	0	0	1	0	0	0	0	0	0	0	0	0	0	0	0	1
ANKIB1	1	0	0	1	0	0	1	0	0	0	0	0	0	0	0	0	3
ANKLE2	0	0	1	0	0	0	0	0	0	0	0	0	0	0	0	0	1
ANKMY1	0	0	1	0	0	0	0	0	0	0	0	0	0	0	0	0	1
ANKRD12	0	0	0	1	0	0	0	0	0	0	0	0	0	0	0	0	1
ANKRD13B	0	0	1	0	0	0	0	0	0	0	0	0	0	0	0	0	1
ANKRD13C	0	0	0	1	0	0	0	0	0	1	0	0	0	0	0	0	2
ANKRD17	1	1	1	0	0	0	0	0	0	0	0	0	0	0	0	0	3
ANKRD18A	0	0	0	0	0	0	1	0	0	0	0	0	0	0	0	0	1
ANKRD24	0	0	0	0	0	0	1	0	0	0	0	0	0	0	0	0	1
ANKRD28	0	0	0	0	1	0	0	0	0	0	0	0	0	0	0	0	1
ANKRD29	1	0	0	0	0	0	0	0	0	0	0	0	0	0	0	0	1
ANKRD33B	0	0	0	1	0	0	0	0	0	0	0	0	0	1	0	0	2
ANKRD36	0	0	1	0	0	0	0	0	0	0	1	0	0	0	0	0	2
ANKRD40	0	0	0	0	0	0	0	0	1	0	0	0	0	0	0	1	2
ANKRD46	0	1	0	0	1	0	0	0	0	0	0	0	0	0	0	0	2
ANKRD50	0	0	0	1	0	0	0	0	0	0	0	0	0	0	0	0	1
ANKRD52	0	0	0	1	0	0	0	1	0	0	0	0	0	0	0	0	2
ANKRD9	0	0	0	0	0	1	0	0	0	0	0	0	0	0	0	0	1
ANKS4B	0	0	0	1	0	0	0	0	0	0	0	0	0	0	0	0	1
ANO3	0	0	0	0	0	0	0	1	0	0	0	0	0	0	0	0	1
ANO6	0	1	0	0	0	0	0	0	0	0	0	0	0	0	0	0	1
ANP32A	1	0	0	0	1	0	0	0	0	0	0	0	0	0	0	0	2
ANP32B	1	0	0	0	0	0	0	0	0	0	0	0	0	0	0	0	1
ANP32E	1	0	0	0	0	0	1	0	0	0	0	0	0	0	0	0	2
ANPEP	1	0	1	0	0	1	0	0	0	0	0	0	0	0	0	0	3
ANXA11	0	0	0	0	0	0	1	0	0	0	0	0	0	0	0	0	1
ANXA2	1	0	0	0	0	0	0	0	0	0	0	0	0	0	0	0	1
AOC2	0	1	0	0	0	0	0	0	0	0	0	0	0	0	0	0	1
AOC3	0	0	0	0	0	0	0	0	0	0	0	0	0	0	0	1	1
AP1AR	0	0	0	0	1	0	0	0	0	0	0	0	0	0	0	0	1
AP1B1	1	0	0	0	0	0	0	0	0	0	0	0	0	0	0	0	1
AP1G1	0	0	0	1	0	0	0	0	1	0	0	0	0	0	0	0	2
AP1M1	1	0	0	0	0	0	0	0	0	0	0	0	0	0	0	0	1
AP1S1	1	1	0	0	0	0	0	0	0	0	0	0	0	0	0	0	2
AP1S3	1	0	0	0	0	0	0	1	0	0	0	0	0	0	0	0	2
AP2A1	0	0	1	0	0	0	0	0	0	0	0	0	0	0	0	0	1
AP2B1	0	0	1	0	0	0	0	0	0	0	0	1	0	0	0	0	2
AP2M1	0	0	1	0	0	0	0	0	0	0	0	0	0	0	0	0	1
AP2S1	1	0	0	0	0	0	0	0	0	0	0	0	0	0	0	0	1
AP3B1	1	0	0	0	0	0	0	0	0	0	0	0	0	0	1	0	2
AP3B2	0	0	0	0	0	0	0	0	1	0	0	0	0	0	0	0	1
AP3D1	1	0	1	0	0	0	0	0	1	0	0	0	0	0	0	0	3
AP3M1	0	0	1	0	1	0	1	0	0	0	0	0	1	0	0	0	4
AP5B1	0	0	0	0	0	1	0	0	0	0	0	0	0	0	0	0	1
AP5M1	0	0	0	0	0	1	0	0	0	0	0	0	0	0	0	0	1
AP5Z1	0	0	1	0	0	0	1	0	0	0	0	0	0	0	0	0	2
APAF1	0	0	0	0	1	1	0	0	1	0	0	0	0	0	0	0	3
APBA3	0	0	0	0	0	0	0	0	0	0	0	0	1	0	0	0	1
APBB2	0	0	0	0	0	0	0	0	1	0	0	0	0	0	0	0	1
APC	0	0	0	0	1	0	0	0	1	0	0	0	0	0	0	0	2
APEH	1	0	0	0	0	0	0	0	0	0	0	0	0	0	0	0	1
APEX1	0	0	0	0	0	0	0	0	1	0	0	1	1	0	0	0	3
API5	1	0	0	0	0	0	0	0	0	0	0	0	0	0	0	0	1
APLNR	0	0	1	0	0	0	0	0	0	0	0	0	0	0	0	0	1
APOBEC3F	0	0	0	0	0	1	0	0	0	0	0	0	0	0	0	0	1
APOH	0	0	0	1	0	0	0	0	0	0	0	0	0	0	0	0	1
APOL2	0	0	0	0	0	1	0	0	0	0	0	0	0	0	0	0	1
APOLD1	0	0	0	0	1	0	0	0	0	0	0	0	0	0	0	0	1
APOOL	0	0	0	0	0	1	0	0	0	0	0	0	0	0	0	0	1
APP	0	1	1	0	0	0	0	0	0	0	0	0	0	0	0	0	2
APPBP2	0	0	0	0	0	0	0	0	1	0	0	0	0	0	0	0	1
APPL1	0	0	0	0	1	1	0	0	0	0	1	0	0	0	0	0	3
APTX	0	0	0	0	0	1	0	0	0	0	0	0	0	0	0	0	1
AQP12B	0	0	1	0	0	0	0	0	0	0	0	0	0	0	0	0	1
AQR	0	0	0	0	0	0	0	1	0	0	0	0	0	0	0	0	1
ARAP2	0	0	0	1	0	0	0	0	0	0	0	0	0	0	0	0	1
ARCN1	1	0	1	1	0	0	0	1	0	0	0	0	0	0	0	0	4
AREL1	0	1	0	0	0	0	0	0	0	0	0	0	0	0	0	0	1
ARF1	0	0	0	0	0	0	1	1	0	0	0	0	0	0	0	0	2
ARF3	1	0	0	0	0	0	0	0	0	0	0	0	0	1	0	0	2
ARF4	1	0	0	0	0	0	0	0	0	0	0	0	0	0	0	0	1
ARG1	1	0	0	0	0	0	0	0	0	0	0	0	0	0	0	0	1
ARG2	0	1	1	0	0	0	0	0	0	0	0	0	0	0	0	0	2
ARGLU1	1	0	0	0	0	0	0	0	0	0	0	0	0	0	0	0	1
ARHGAP1	0	0	0	1	0	0	0	0	0	0	0	0	0	0	0	0	1
ARHGAP12	0	0	1	1	0	0	0	0	0	0	0	0	0	0	0	0	2
ARHGAP17	0	0	0	0	0	0	1	0	0	0	0	0	0	0	0	0	1
ARHGAP19	0	0	0	0	0	1	0	0	0	0	0	0	0	0	0	0	1
ARHGAP21	0	0	0	0	1	0	0	0	0	0	0	0	0	0	0	0	1
ARHGAP22	0	0	0	0	0	0	0	0	0	0	0	0	0	0	1	0	1
ARHGAP29	1	0	0	0	0	0	0	0	0	0	0	0	0	0	0	0	1
ARHGAP31	0	0	0	0	0	0	0	0	0	0	0	0	0	0	0	1	1
ARHGAP32	0	0	1	0	0	0	0	0	0	0	0	0	0	0	0	0	1
ARHGAP35	0	0	0	1	0	0	0	0	0	0	0	0	0	0	0	0	1
ARHGAP39	0	0	0	0	0	1	0	0	0	0	0	0	0	0	0	0	1
ARHGDIA	0	0	1	0	0	0	0	0	0	0	0	0	0	0	0	1	2
ARHGEF1	0	0	0	0	0	0	0	1	0	0	0	0	0	0	0	0	1
ARHGEF12	0	0	0	0	1	0	0	0	0	0	0	0	0	0	0	0	1
ARHGEF18	1	0	0	1	0	1	0	0	0	0	0	0	0	0	0	0	3
ARHGEF2	0	0	0	0	0	0	0	0	0	0	1	0	0	0	0	0	1
ARHGEF39	0	0	0	0	0	0	0	1	0	0	0	0	0	0	0	0	1
ARHGEF7	0	0	0	1	0	1	0	0	0	0	0	0	0	0	0	0	2
ARID1A	1	0	0	0	0	0	0	0	0	0	0	0	0	0	0	1	2
ARID1B	0	0	0	0	0	0	1	0	0	0	0	0	0	0	0	0	1
ARID2	1	0	0	0	0	0	0	0	0	0	0	0	0	0	0	0	1
ARID3A	0	1	0	0	0	0	0	0	0	0	0	0	0	1	0	0	2
ARID3B	0	1	0	0	0	0	0	0	0	0	0	0	0	1	0	0	2
ARID4A	0	0	0	0	1	0	0	0	0	0	0	0	0	0	0	0	1
ARID4B	0	0	0	1	0	0	0	0	0	0	0	0	0	0	0	0	1
ARIH1	0	1	1	0	0	0	0	0	0	0	0	0	0	0	0	0	2
ARIH2	0	0	0	0	0	0	0	0	0	0	0	0	0	1	0	0	1
ARL1	0	0	0	1	0	1	0	0	0	0	0	0	0	0	0	0	2
ARL10	0	0	1	0	0	0	0	0	0	0	0	0	0	0	0	0	1
ARL17B	0	0	0	0	0	1	0	0	0	0	0	0	0	0	0	0	1
ARL2	0	0	1	0	0	0	0	0	0	0	0	0	0	0	0	0	1
ARL2BP	0	0	1	0	0	0	0	0	0	0	0	0	0	0	0	0	1
ARL3	0	0	1	0	0	0	0	0	0	0	0	0	0	0	0	0	1
ARL4C	0	0	0	0	0	0	0	1	1	0	0	0	0	0	0	0	2
ARL5B	0	0	0	0	0	0	0	0	1	0	0	0	0	0	0	0	1
ARL6IP1	0	0	0	0	0	0	0	0	1	0	0	0	0	0	0	0	1
ARL6IP6	0	1	0	0	0	0	0	0	0	0	0	0	0	0	0	0	1
ARL8B	0	1	0	0	0	0	0	0	0	0	0	0	0	0	0	0	1
ARMC10	1	0	0	0	0	0	0	0	0	0	0	0	0	0	0	0	1
ARMC12	0	0	1	0	0	0	0	0	0	0	0	0	0	0	0	0	1
ARMCX2	0	0	1	0	0	0	0	0	0	0	0	0	0	0	0	0	1
ARMCX3	0	0	0	0	1	0	0	0	0	0	0	0	0	0	0	0	1
ARNTL	0	0	0	0	0	0	0	0	1	0	0	0	0	0	0	0	1
ARNTL2	0	0	0	0	0	0	1	1	0	0	0	0	0	0	0	0	2
ARPC3	0	0	0	0	0	0	1	0	0	0	0	0	0	0	0	1	2
ARPC5	1	0	0	0	0	0	0	0	0	0	0	0	0	0	0	0	1
ARPC5L	0	0	1	0	0	0	1	0	0	0	0	0	0	0	0	0	2
ARPIN	0	0	0	0	0	0	1	0	0	0	0	0	0	0	0	0	1
ARPP19	1	0	0	0	0	0	0	1	0	0	0	0	1	0	0	0	3
ARRB1	0	0	0	0	0	0	0	0	0	0	0	0	0	0	0	1	1
ARRDC3	0	1	0	0	0	0	0	0	0	0	0	0	0	0	0	0	1
ARSJ	0	0	0	1	0	0	0	0	0	0	0	0	0	0	0	0	1
ARSK	0	0	0	0	0	1	0	0	0	0	0	0	0	0	0	0	1
ASB1	0	0	0	1	0	0	0	0	0	0	0	0	0	0	0	1	2
ASB16	0	0	0	1	0	0	0	0	0	0	0	0	0	1	1	0	3
ASB6	0	0	1	0	0	1	0	0	0	0	0	0	0	0	0	0	2
ASCC1	0	0	1	0	0	0	0	0	0	0	0	0	0	0	0	0	1
ASCC2	0	0	0	0	0	0	0	1	0	0	0	0	0	0	0	0	1
ASCC3	0	1	1	0	0	0	0	0	0	0	0	0	0	0	0	0	2
ASGR2	0	0	1	0	0	0	1	0	0	0	0	0	0	0	0	0	2
ASH1L	0	0	1	0	0	0	0	0	0	0	1	0	0	0	0	0	2
ASH2L	1	0	0	0	0	0	0	0	0	0	0	0	0	0	0	0	1
ASNS	0	0	1	0	0	0	0	0	0	0	0	0	0	0	0	0	1
ASPH	1	0	1	0	0	0	0	0	0	0	0	0	0	0	0	0	2
ASPM	0	1	0	0	0	0	0	0	0	0	0	0	0	0	0	0	1
ASRGL1	0	0	0	0	1	0	0	0	0	0	0	0	0	0	0	0	1
ASS1	0	0	0	0	0	0	1	0	0	0	0	0	0	0	0	0	1
ASTN2	0	0	0	0	0	0	0	0	0	0	0	0	0	0	0	1	1
ASXL1	0	0	1	0	0	0	0	0	0	0	0	0	0	0	0	0	1
ASXL2	1	0	1	0	0	0	0	0	0	1	0	0	0	0	0	0	3
ASXL3	0	0	0	0	0	0	0	1	0	0	0	0	0	0	0	0	1
ATAD2	0	0	0	1	0	0	0	0	0	0	0	0	0	0	0	0	1
ATAD2B	0	0	0	0	1	0	0	0	0	0	0	0	0	0	0	0	1
ATAD3A	0	0	0	0	0	1	0	0	0	0	0	0	0	0	0	0	1
ATAD3C	0	0	0	0	0	1	0	0	0	0	0	0	0	0	0	0	1
ATAD5	0	0	1	0	0	0	0	0	0	0	0	0	0	0	0	0	1
ATAT1	0	0	0	1	0	0	0	0	0	0	0	0	1	0	0	0	2
ATF2	0	0	0	0	1	0	0	0	0	0	0	0	0	0	0	0	1
ATF3	0	0	0	0	0	1	0	0	1	0	0	0	0	0	0	0	2
ATF7	0	0	1	0	0	0	0	0	0	0	0	0	0	0	0	0	1
ATF7IP	0	0	0	0	1	0	1	0	0	0	0	0	0	0	0	0	2
ATG12	0	1	0	0	0	0	0	0	0	0	0	0	0	0	0	0	1
ATG13	0	0	0	0	0	0	0	0	0	0	0	0	0	0	0	1	1
ATG14	0	0	1	1	0	0	0	0	0	0	0	0	0	0	0	0	2
ATG16L1	0	0	0	1	0	0	0	0	0	0	0	0	0	0	0	0	1
ATG2A	0	0	0	1	0	0	0	0	0	0	0	0	0	0	0	0	1
ATG2B	0	0	0	1	0	0	0	0	0	0	0	0	0	0	1	0	2
ATG4C	0	1	0	0	0	0	0	0	0	0	0	0	0	0	0	0	1
ATG7	0	0	0	0	0	0	0	0	0	0	1	0	0	0	0	0	1
ATG9A	0	1	1	0	0	0	0	0	0	0	0	0	0	0	0	0	2
ATL2	0	0	1	0	0	0	0	0	0	0	0	0	0	0	0	0	1
ATL3	1	0	0	1	0	1	0	0	0	0	0	0	0	0	0	0	3
ATM	0	0	0	0	0	0	0	1	0	0	0	0	1	0	1	0	3
ATMIN	0	0	0	0	1	0	0	0	0	0	0	0	0	0	0	0	1
ATN1	0	0	0	0	0	0	1	0	1	0	0	0	0	0	0	0	2
ATOX1	0	0	1	0	0	0	1	0	0	0	0	0	0	0	0	0	2
ATP11B	0	0	0	0	1	0	0	0	0	0	0	0	0	0	0	0	1
ATP13A1	1	0	0	0	0	0	0	0	0	0	0	0	0	0	0	0	1
ATP13A3	0	0	1	0	0	0	0	0	0	0	0	0	0	0	0	0	1
ATP1A1	0	0	0	0	0	0	0	1	0	0	0	1	0	0	0	0	2
ATP1A2	0	0	0	0	0	0	0	0	0	0	0	0	1	0	0	0	1
ATP1B3	0	0	0	1	0	0	0	0	0	0	0	0	1	0	0	0	2
ATP1B4	0	0	0	0	0	1	0	0	0	0	0	0	0	0	0	0	1
ATP2A2	0	1	0	0	0	0	1	0	0	0	0	0	1	0	0	0	3
ATP2B1	0	1	0	1	0	0	0	1	0	0	0	0	0	0	0	0	3
ATP2B4	1	0	0	0	1	0	0	0	0	0	0	0	0	0	0	0	2
ATP5A1	0	0	1	0	0	0	0	1	0	0	0	0	1	0	0	0	3
ATP5B	0	0	0	0	0	1	0	0	0	0	0	0	0	1	0	0	2
ATP5C1	0	0	1	0	0	0	0	0	0	0	0	0	0	0	0	0	1
ATP5E	1	0	0	0	0	0	0	0	0	0	0	1	0	0	0	0	2
ATP5G3	0	0	1	0	0	0	0	0	1	0	0	0	0	0	0	0	2
ATP5L	0	0	0	0	0	0	0	0	0	0	0	0	1	0	0	0	1
ATP6	0	1	0	0	0	0	0	0	0	0	0	0	0	0	0	0	1
ATP6AP1L	0	0	0	0	0	0	0	0	0	0	0	0	1	1	0	0	2
ATP6V0A1	1	0	0	0	0	0	0	0	0	0	0	0	0	0	0	0	1
ATP6V0A2	0	0	0	0	0	1	0	0	0	0	0	0	0	0	0	0	1
ATP6V0C	0	0	0	0	0	0	0	0	0	0	0	0	0	0	1	0	1
ATP6V0E1	0	0	1	1	0	1	0	0	0	0	0	0	0	0	0	0	3
ATP6V1A	1	0	0	0	0	1	0	0	0	0	0	0	0	0	0	0	2
ATP6V1B2	1	1	1	0	0	0	0	0	0	0	0	0	0	0	0	0	3
ATP6V1C1	1	0	0	0	0	0	0	0	0	0	0	0	0	0	0	0	1
ATP6V1E1	1	0	1	0	0	0	0	0	0	0	0	0	0	0	0	0	2
ATP6V1F	0	1	0	0	0	0	0	0	0	0	0	0	0	0	0	0	1
ATP6V1G1	0	1	0	0	0	0	0	0	0	0	0	0	0	0	0	0	1
ATP7B	0	0	0	0	0	0	0	1	1	0	0	0	0	0	0	0	2
ATP8A2	0	0	1	0	0	0	0	0	0	0	0	0	0	0	0	0	1
ATRX	0	0	0	0	1	0	0	0	0	0	0	0	0	0	0	0	1
ATXN1	0	0	0	1	0	0	0	0	0	0	1	0	0	1	0	0	3
ATXN10	0	0	0	0	1	0	0	0	0	0	0	0	0	0	0	0	1
ATXN1L	0	0	0	0	0	0	0	0	0	0	1	0	0	0	0	0	1
ATXN2	0	1	0	0	0	0	0	0	0	0	0	0	0	0	0	0	1
ATXN2L	0	1	1	0	0	0	0	0	0	0	0	0	0	0	1	0	3
ATXN7L3	0	1	1	0	0	0	0	0	0	0	0	0	0	0	0	1	3
ATXN7L3B	0	1	1	1	0	0	0	0	0	0	0	0	0	0	0	0	3
AUNIP	0	0	0	0	0	1	0	0	0	0	0	0	0	0	0	0	1
AUP1	0	0	1	0	0	0	0	0	0	0	0	0	0	0	0	0	1
AURKA	0	1	0	0	0	1	1	0	0	0	0	0	0	0	0	0	3
AURKAIP1	0	0	0	0	0	0	0	1	0	0	0	0	0	0	0	0	1
AURKB	0	1	1	0	0	1	0	0	0	0	0	0	0	1	0	0	4
AUTS2	0	0	0	0	1	0	0	0	0	0	0	0	0	0	0	0	1
AVL9	0	0	1	0	0	1	0	0	0	0	0	0	0	0	0	0	2
AXIN2	0	0	1	0	0	0	0	0	0	0	0	0	0	0	0	0	1
AXL	1	0	0	0	0	0	0	0	0	0	0	0	0	0	0	0	1
B2M	0	0	0	1	0	0	0	0	0	0	0	0	0	0	0	0	1
B3GALNT1	0	0	0	0	1	0	0	0	0	0	0	0	0	0	0	0	1
B3GALT4	0	0	0	0	0	0	0	0	0	0	0	0	0	1	0	0	1
B3GALT5	0	0	0	0	0	0	0	1	0	0	0	0	0	0	0	0	1
B3GNT2	1	0	1	0	0	1	0	0	0	0	0	0	0	0	0	0	3
B3GNT5	0	0	0	0	1	0	0	0	0	0	0	0	0	0	0	0	1
B4GALNT3	0	1	0	0	0	0	0	0	0	0	0	0	0	0	0	0	1
B4GALT1	1	0	1	0	0	0	0	0	0	0	0	0	0	0	0	0	2
B4GALT3	0	0	0	0	0	0	0	0	0	0	1	0	0	1	0	0	2
BACE1	0	0	1	0	0	0	0	0	0	1	0	0	0	0	1	0	3
BACE2	0	0	0	0	0	0	0	0	0	0	0	0	0	1	0	0	1
BACH1	0	1	0	0	0	0	0	0	0	0	0	0	0	1	0	0	2
BACH2	0	0	0	0	0	0	0	0	0	1	0	0	0	0	0	0	1
BAG2	0	0	0	0	0	0	0	0	1	0	0	0	0	0	0	0	1
BAG4	0	0	1	0	0	0	0	1	0	0	1	0	0	0	0	0	3
BAG5	1	0	0	0	0	0	0	0	0	0	0	0	0	0	0	0	1
BAG6	0	0	1	0	0	0	0	0	0	0	0	0	0	0	0	0	1
BAGE5	0	0	0	1	0	0	0	0	0	0	0	0	0	0	0	0	1
BAHD1	0	0	0	0	0	0	0	0	0	0	0	0	0	0	1	0	1
BAK1	0	0	0	0	0	0	1	0	0	0	0	0	0	1	0	0	2
BAMBI	0	0	1	1	0	0	0	0	0	0	0	0	0	0	0	0	2
BASP1	0	0	0	0	1	0	0	0	0	0	0	0	0	0	0	0	1
BATF2	0	0	0	0	0	0	0	0	0	0	0	0	0	0	0	1	1
BAX	1	0	0	0	0	0	0	0	0	0	0	0	0	1	0	0	2
BAZ1B	0	1	1	0	1	0	0	0	0	0	0	0	1	0	0	0	4
BAZ2A	0	1	1	0	0	0	0	0	0	0	0	0	0	0	0	0	2
BAZ2B	0	0	0	0	0	1	1	0	0	0	0	0	0	0	0	0	2
BBC3	0	0	0	0	0	0	0	0	0	1	0	0	0	1	0	1	3
BBX	0	0	0	1	0	0	0	1	0	0	0	0	0	0	0	0	2
BCAP29	1	0	0	0	0	0	0	0	0	0	0	0	0	0	0	0	1
BCAS2	0	0	1	0	0	0	0	0	0	0	0	0	0	0	0	0	1
BCAS4	1	0	0	1	0	0	0	0	0	0	0	0	0	0	0	0	2
BCAT1	0	1	0	0	1	0	1	0	0	0	0	0	0	0	0	0	3
BCCIP	0	0	1	0	0	0	0	0	0	0	0	0	0	0	0	0	1
BCKDHA	0	0	0	0	0	0	0	0	0	1	0	0	0	0	0	0	1
BCKDHB	1	0	0	0	0	0	0	0	0	0	0	0	0	0	0	0	1
BCKDK	0	0	0	0	0	0	0	0	0	0	0	0	0	1	0	0	1
BCL10	0	0	0	0	0	0	0	0	0	0	0	0	1	0	0	0	1
BCL11A	0	0	0	0	0	0	0	0	0	1	0	0	0	0	0	0	1
BCL11B	0	0	1	0	0	0	1	0	0	0	0	0	0	0	0	0	2
BCL2	1	1	1	0	1	0	0	0	0	1	1	0	0	1	0	0	7
BCL2L11	0	1	0	1	0	1	1	0	0	0	0	0	0	0	0	0	4
BCL2L12	0	0	0	0	0	1	0	0	0	0	0	0	0	0	0	0	1
BCL2L13	0	0	0	0	0	0	0	0	0	0	0	0	0	1	0	0	1
BCL2L2	0	0	0	1	0	1	0	0	0	0	0	0	0	1	0	0	3
BCL3	0	0	0	0	0	0	0	0	0	0	0	0	0	1	0	0	1
BCL6	0	0	0	0	1	0	0	0	0	0	0	0	0	0	0	0	1
BCL6B	1	0	0	0	0	0	0	0	0	0	0	0	0	0	0	0	1
BCL7A	0	0	1	0	1	1	0	0	0	0	0	0	0	0	0	0	3
BCL7B	0	0	0	0	0	0	0	1	0	0	0	0	0	0	0	0	1
BCOR	0	1	0	0	0	0	0	0	0	0	0	0	0	1	0	0	2
BDH2	0	0	0	0	1	0	0	0	0	0	0	0	0	0	0	0	1
BDNF	1	0	1	0	0	0	0	0	0	0	0	0	0	0	0	0	2
BDNF-AS	0	0	0	0	0	0	0	0	1	0	0	0	0	0	0	0	1
BECN1	0	0	0	0	0	0	0	0	0	0	0	0	1	0	0	0	1
BEND4	0	1	0	0	0	0	0	0	0	0	0	0	0	0	0	0	1
BEST3	0	0	0	0	0	0	0	0	0	0	0	0	0	0	0	1	1
BEX1	0	0	0	0	0	1	0	0	0	0	0	0	0	0	0	0	1
BFAR	0	0	1	0	0	0	0	0	0	1	0	0	0	0	0	0	2
BHLHE40	0	0	1	0	0	0	0	0	0	0	0	0	0	0	0	0	1
BHMT2	0	0	0	1	0	0	0	0	0	0	0	0	0	0	0	0	1
BICD2	0	0	0	1	0	0	0	0	0	0	0	0	0	0	0	0	1
BID	0	0	0	0	1	0	0	1	0	0	0	0	0	0	0	0	2
BIRC5	0	0	1	0	0	0	0	0	0	0	0	0	0	0	0	0	1
BIRC6	0	1	0	0	0	0	0	0	0	0	0	0	0	0	0	0	1
BLCAP	1	0	0	0	0	0	0	0	0	0	0	0	0	0	0	0	1
BLOC1S2	0	0	0	0	0	0	0	1	0	0	0	0	0	0	0	0	1
BLOC1S3	0	0	0	1	0	0	0	0	0	0	0	0	0	0	0	0	1
BMF	0	0	0	0	0	0	0	0	0	0	0	0	0	1	0	0	1
BMI1	0	0	1	0	0	0	0	0	1	0	0	0	0	0	0	0	2
BMP2	0	1	0	1	0	0	0	0	0	0	0	0	0	0	0	0	2
BMP2K	0	0	0	0	0	0	0	1	0	0	0	0	0	0	0	0	1
BMP6	0	0	0	0	0	0	0	0	0	0	0	0	0	0	0	1	1
BMP7	1	0	0	0	0	1	0	0	0	0	0	0	0	0	0	0	2
BMP8A	0	0	0	0	0	0	1	0	0	0	0	0	0	0	0	0	1
BMP8B	0	0	0	1	0	0	0	0	0	0	0	0	0	0	0	0	1
BMPR1A	0	0	0	0	0	0	1	1	0	0	0	0	0	0	0	1	3
BMPR1B	0	1	0	0	0	0	0	0	0	0	0	0	0	1	0	0	2
BMPR2	0	0	0	1	1	0	0	0	1	0	0	0	1	0	0	0	4
BMS1	0	0	1	0	0	0	0	0	0	0	0	0	0	0	0	0	1
BNC2	0	0	1	0	0	0	0	0	0	0	0	0	0	0	0	0	1
BNIP2	0	0	0	1	1	0	0	0	0	0	0	0	0	0	0	0	2
BNIP3	0	0	0	0	0	0	0	0	1	0	0	0	0	0	0	0	1
BNIP3L	0	1	0	0	0	0	0	0	0	0	0	0	0	0	0	0	1
BOC	0	0	0	0	1	0	0	0	0	0	0	0	0	0	0	0	1
BPTF	0	1	0	0	0	0	1	0	0	0	0	0	0	0	0	0	2
BRAT1	0	0	1	0	0	0	0	0	1	0	0	0	0	0	0	0	2
BRCA1	0	0	1	1	1	1	0	1	0	0	0	0	0	0	0	0	5
BRD4	0	0	0	0	0	0	0	0	0	0	0	0	0	0	0	1	1
BRD7	0	0	0	0	0	0	0	0	0	0	0	1	0	0	0	0	1
BRD8	0	0	0	0	0	1	0	0	0	0	0	0	0	0	0	0	1
BRDT	1	0	0	0	0	0	0	0	0	0	0	0	0	0	0	0	1
BRI3BP	1	1	0	1	0	0	0	0	0	0	0	0	0	0	0	0	3
BRMS1L	0	0	0	1	1	1	0	0	0	0	0	0	0	0	0	1	4
BRPF3	1	0	0	0	0	0	0	0	0	0	0	0	0	0	0	0	1
BRSK1	0	0	0	0	0	0	0	0	0	0	0	0	0	0	0	1	1
BRWD1	0	0	0	0	0	0	0	0	0	0	1	0	0	0	0	0	1
BSCL2	1	0	0	1	0	0	0	0	0	0	0	0	0	0	0	0	2
BSDC1	0	1	0	0	0	0	0	0	0	0	0	0	0	0	0	0	1
BSG	0	0	1	0	0	0	0	0	0	0	0	0	0	0	0	0	1
BSPRY	0	0	1	0	0	0	0	0	0	0	0	0	0	0	0	0	1
BTAF1	0	0	1	0	0	0	0	0	0	0	0	0	0	0	0	0	1
BTBD1	0	1	0	0	0	0	0	0	0	0	0	0	0	0	0	0	1
BTBD2	0	0	1	0	0	0	0	0	0	0	0	0	0	0	0	0	1
BTBD3	0	0	0	0	1	1	0	1	0	0	0	0	0	1	0	0	4
BTBD7	0	0	0	1	1	0	1	0	0	0	0	0	0	0	0	0	3
BTBD9	0	0	0	0	0	0	0	1	0	0	0	0	0	0	0	0	1
BTC	1	0	0	0	0	0	0	0	0	0	0	0	0	0	0	0	1
BTF3	0	0	1	0	0	0	0	0	0	0	0	0	0	0	0	0	1
BTF3L4	0	0	0	1	0	0	0	0	0	0	0	0	0	0	0	0	1
BTG2	0	0	1	1	1	0	1	0	1	1	0	0	0	1	0	0	7
BTG3	0	0	0	1	0	0	0	0	0	0	0	0	0	0	0	0	1
BTN3A1	0	0	0	1	0	0	0	0	0	0	0	0	0	0	0	0	1
BTN3A2	0	0	0	1	0	0	0	0	0	0	0	0	0	0	0	0	1
BTN3A3	0	0	1	1	1	0	0	0	0	0	0	0	0	0	0	0	3
BTRC	0	0	1	0	0	0	0	0	0	0	0	0	0	0	1	1	3
BUB3	0	0	0	0	0	0	0	0	1	0	0	0	0	0	0	0	1
BUD13	0	1	0	0	0	0	0	0	0	0	0	0	0	0	0	0	1
BVES	0	0	0	0	0	1	0	0	0	0	0	0	0	0	0	0	1
BYSL	0	0	1	0	0	0	0	0	0	0	0	0	0	0	0	0	1
BZW1	0	1	1	1	0	1	1	0	0	0	0	0	0	0	0	0	5
BZW2	0	1	0	0	0	0	0	0	0	0	0	0	0	0	0	0	1
C10orf118	0	0	0	0	0	0	1	0	0	0	0	0	0	0	0	0	1
C10ORF12	0	0	0	0	0	0	0	1	0	0	0	0	0	0	0	0	1
C10orf137	1	0	0	0	0	0	0	0	0	0	0	0	0	0	0	0	1
C10orf54	0	0	1	0	0	0	0	0	0	0	0	0	0	0	0	1	2
C11orf24	0	0	1	0	0	0	1	0	0	0	0	0	0	0	0	0	2
C11orf30	0	0	0	1	0	0	0	0	0	0	0	0	0	0	0	0	1
C11orf31	1	0	0	0	0	0	0	0	0	0	0	0	0	0	0	0	1
C11orf54	0	0	0	1	0	0	0	0	0	0	0	0	0	0	0	0	1
C11orf57	0	1	0	0	0	0	0	0	0	0	0	0	0	0	0	0	1
C11orf83	0	0	1	0	0	0	0	0	0	0	0	0	0	0	0	0	1
C11orf84	0	0	0	0	0	1	0	0	0	0	0	0	0	0	0	0	1
C11orf98	0	0	0	1	0	1	0	0	0	0	0	0	0	0	0	0	2
C12orf10	1	0	0	0	0	0	0	0	0	0	0	0	0	0	0	0	1
C12orf4	0	1	0	0	0	0	0	0	0	0	0	0	0	0	0	0	1
C12orf40	1	0	0	0	0	0	0	0	0	0	0	0	0	0	0	0	1
C12orf49	1	0	0	0	0	1	0	0	0	0	0	0	0	0	0	0	2
C12orf57	1	0	0	0	0	0	0	0	0	0	0	0	0	0	0	0	1
C12orf65	0	0	0	1	0	0	0	0	0	0	0	0	0	0	0	0	1
C12orf76	0	0	0	0	0	0	0	0	0	1	0	0	0	0	0	0	1
C14orf105	0	0	0	1	0	0	0	0	0	0	0	0	0	0	0	0	1
C14orf119	0	0	0	1	0	0	0	0	0	0	0	0	0	0	0	0	1
C14orf28	0	0	0	1	0	0	0	0	0	0	0	0	0	0	0	0	1
C14orf37	0	0	0	0	0	0	0	1	0	0	0	0	0	0	0	0	1
C15orf39	0	0	1	0	0	1	0	0	0	0	0	0	0	1	0	0	3
C15orf40	0	0	0	1	0	0	0	0	0	0	0	0	0	0	0	0	1
C15orf41	0	0	0	1	0	0	0	0	0	0	0	0	0	0	0	0	1
C15orf43	0	0	0	0	0	0	0	0	0	0	0	0	0	0	0	1	1
C15orf52	0	0	0	0	1	0	0	0	0	1	0	0	0	0	0	0	2
C15orf57	0	0	0	0	0	1	0	0	0	0	0	0	0	0	0	0	1
C16ORF52	0	0	0	1	0	0	0	0	0	0	0	0	0	0	0	0	1
C16orf70	0	0	0	1	0	0	0	1	0	0	0	0	0	0	0	0	2
C16orf72	0	0	1	0	0	0	0	0	0	0	0	0	0	0	0	0	1
C17orf102	1	0	0	0	0	0	0	0	0	0	0	0	0	0	0	0	1
C17orf49	0	0	0	0	0	1	0	0	0	0	0	0	0	0	0	0	1
C17orf51	0	0	0	0	0	0	0	1	0	0	0	0	0	0	0	0	1
C17orf75	0	0	1	0	0	1	0	0	0	0	0	0	0	0	0	0	2
C17orf80	0	0	1	0	0	0	0	0	0	0	0	0	0	1	0	0	2
C18orf32	0	0	0	1	0	0	0	0	0	0	0	0	0	0	0	0	1
C18orf56	0	0	0	0	0	1	0	0	0	0	0	0	0	0	0	0	1
C19orf35	0	0	0	0	0	1	0	0	0	0	0	0	0	0	0	0	1
C19orf40	0	0	0	1	0	0	0	0	0	0	0	0	0	0	0	0	1
C19orf47	0	1	0	0	0	0	0	0	0	0	0	0	0	0	0	0	1
C19orf52	0	0	0	0	0	0	0	1	0	0	0	0	0	0	0	0	1
C19orf53	0	1	0	0	0	0	0	0	0	0	0	0	0	0	0	0	1
C19orf54	0	0	1	0	0	0	0	0	0	0	0	0	0	1	0	0	2
C1D	0	0	0	0	0	0	0	0	0	0	0	0	0	1	0	0	1
C1GALT1	0	1	0	0	0	0	0	0	0	0	0	0	0	0	0	0	1
C1orf106	0	0	0	0	0	1	0	0	0	0	0	0	0	0	0	0	1
C1orf109	0	0	0	0	0	0	0	0	0	0	0	0	0	1	0	0	1
C1orf147	0	0	0	0	1	0	0	0	0	0	0	0	0	0	0	0	1
C1orf173	1	0	0	0	0	0	0	0	0	0	0	0	0	0	0	0	1
C1ORF21	0	1	1	0	0	0	0	0	0	0	0	0	0	0	0	0	2
C1orf210	0	1	0	0	0	0	0	0	0	0	0	0	0	0	0	0	1
C1ORF226	0	0	1	0	0	0	0	0	0	0	0	0	0	0	0	1	2
C1orf27	1	0	0	0	0	0	0	0	0	0	0	0	0	0	0	0	1
C1orf35	0	0	0	0	0	0	1	0	0	0	0	0	0	0	0	0	1
C1orf50	0	0	0	1	0	0	0	1	0	0	0	0	0	0	0	0	2
C1orf56	1	0	1	0	0	0	0	0	0	0	0	0	0	0	0	0	2
C1orf63	0	0	0	1	0	0	0	0	0	0	0	0	0	0	0	0	1
C1QTNF6	0	0	0	0	0	1	0	0	0	1	0	0	0	0	0	1	3
C1RL	0	1	0	0	0	0	0	0	0	0	0	0	0	0	0	1	2
C20orf194	0	0	0	0	1	0	0	0	0	0	0	0	0	0	0	0	1
C21orf62-AS1	0	0	0	1	0	1	0	0	0	0	0	0	0	0	0	0	2
C21orf91	0	0	0	0	0	0	0	0	0	1	0	0	1	0	0	0	2
C2CD2L	0	0	0	0	0	0	0	0	1	0	0	0	0	0	0	0	1
C2CD4A	0	1	0	0	0	0	0	0	0	0	0	0	0	0	0	0	1
C2CD5	0	0	0	0	0	0	1	0	0	0	0	0	0	0	0	0	1
C2orf15	0	0	0	0	0	0	0	0	0	0	0	0	0	1	0	0	1
C2orf42	0	0	1	0	0	0	0	0	0	0	0	0	0	0	0	0	1
C2orf43	0	0	1	0	1	0	0	0	0	0	0	0	0	0	0	0	2
C2ORF44	0	0	0	0	0	0	0	0	1	0	0	0	0	0	0	0	1
C2orf47	0	0	1	0	0	0	0	0	0	0	0	0	0	0	0	0	1
C2orf48	1	0	0	0	0	0	0	0	0	0	0	0	0	0	0	0	1
C2ORF69	0	0	0	1	0	0	0	0	0	0	0	0	0	0	0	0	1
C2orf74	0	0	1	0	0	0	0	0	0	0	0	0	0	0	0	0	1
C2orf88	0	0	0	0	0	0	0	0	0	0	0	0	0	1	0	0	1
C3orf36	0	0	1	0	0	0	0	0	0	0	0	0	0	0	0	0	1
C3ORF38	0	0	0	1	0	0	0	0	0	0	0	0	0	0	0	0	1
C4orf27	0	0	1	0	0	0	0	0	0	0	0	0	0	0	0	0	1
C4orf29	0	0	0	1	0	0	0	0	0	0	0	0	0	0	0	0	1
C4orf32	0	0	0	0	0	1	0	0	0	0	0	0	0	0	0	0	1
C5ORF24	0	0	0	0	0	0	1	0	0	0	0	0	0	0	0	0	1
C5orf28	0	0	0	1	0	0	0	0	0	0	0	0	0	0	0	0	1
C5orf38	0	0	0	0	0	0	0	0	0	0	0	0	0	0	0	1	1
C5ORF51	1	1	0	0	0	0	0	0	1	0	0	0	0	0	0	0	3
C6orf106	0	0	1	0	0	0	0	0	0	0	0	0	0	0	0	0	1
C6orf118	1	0	0	0	0	0	0	0	0	0	0	0	0	0	0	0	1
C6ORF120	0	0	0	1	0	0	0	0	1	0	0	0	0	0	0	0	2
C6orf25	0	0	0	0	0	1	0	0	0	0	0	0	0	0	0	0	1
C6orf47	0	0	0	0	0	0	0	1	0	0	0	0	0	0	0	0	1
C7orf43	0	0	0	1	0	0	0	0	0	0	0	0	0	0	0	0	1
C7orf55-LUC7L2	0	0	0	0	0	0	0	1	0	0	0	0	0	0	0	0	1
C7orf60	0	1	0	1	0	0	0	0	0	0	0	0	0	0	0	0	2
C8A	1	0	0	0	0	0	0	0	0	0	0	0	0	0	0	0	1
C8orf17	0	0	0	0	1	0	0	0	0	0	0	0	0	0	0	0	1
C8orf33	0	0	0	0	0	1	0	0	0	0	0	0	0	0	0	0	1
C8orf4	0	0	0	0	0	0	0	0	1	0	0	0	0	0	0	0	1
C8orf44	0	0	1	0	0	0	0	0	0	0	0	0	0	0	0	0	1
C9orf114	0	0	1	0	0	0	0	0	0	0	0	0	0	0	0	0	1
C9orf156	0	1	0	0	0	0	0	0	0	0	0	0	0	0	0	0	1
C9orf37	0	1	0	0	0	0	0	0	0	0	0	0	0	0	0	0	1
C9orf40	0	0	0	1	0	0	0	0	0	0	0	0	0	0	0	0	1
C9orf66	0	0	0	0	0	0	0	0	0	0	0	0	1	0	0	0	1
C9orf89	0	0	1	0	0	0	0	0	0	0	0	0	0	0	0	0	1
CA12	0	0	1	0	0	0	0	0	0	0	0	0	0	0	0	0	1
CA2	0	0	0	0	0	0	0	1	0	0	0	0	0	0	0	0	1
CA3	1	0	0	0	0	0	0	0	0	0	0	0	0	0	0	0	1
CA8	0	0	1	0	0	0	0	0	0	0	0	0	0	0	0	0	1
CAAP1	0	0	1	0	0	0	0	0	0	0	0	0	0	0	0	0	1
CAB39	0	0	0	0	0	0	0	0	1	0	0	0	0	0	0	0	1
CAB39L	0	0	0	0	0	0	0	0	1	0	0	0	0	0	0	0	1
CABIN1	0	0	1	0	0	0	1	0	0	0	0	0	0	0	0	0	2
CABLES1	0	0	0	1	0	0	0	0	0	0	0	0	0	0	0	0	1
CACNA2D1	1	0	1	0	0	0	0	0	0	0	0	0	0	0	0	0	2
CACNB2	0	0	1	0	0	0	0	0	0	0	0	0	0	0	0	0	1
CACNG7	0	0	0	0	0	0	0	0	0	0	0	0	0	0	0	1	1
CACUL1	0	0	1	0	0	0	0	0	0	0	0	0	0	0	0	0	1
CAD	1	0	0	0	0	0	0	0	0	0	0	0	0	0	0	0	1
CADM1	0	0	1	0	0	0	1	0	0	0	0	0	0	0	0	0	2
CADM2	0	0	0	1	0	0	0	0	0	0	0	0	0	0	0	0	1
CALD1	0	0	0	0	1	0	0	0	0	0	0	0	0	0	0	0	1
CALM1	1	0	0	0	0	0	0	0	0	0	0	0	0	0	0	0	1
CALM2	1	0	0	0	0	0	0	0	0	0	0	0	0	0	0	0	1
CALM3	1	0	0	0	0	0	0	0	0	1	0	0	0	0	0	0	2
CALML3	0	0	0	0	0	0	0	0	0	0	0	0	0	0	0	1	1
CALR	1	0	1	0	0	0	0	0	0	0	0	0	0	0	0	1	3
CALU	0	1	1	0	0	0	0	0	0	0	0	0	0	0	0	0	2
CAMK2D	0	1	0	0	0	0	0	0	0	0	0	0	0	0	0	0	1
CAMK2G	1	0	1	0	0	0	0	0	0	0	0	0	0	0	0	0	2
CAMK2N2	0	0	0	1	0	0	0	0	0	0	0	0	0	0	0	0	1
CAMKK2	0	0	1	0	0	0	0	0	0	0	0	0	1	0	0	0	2
CAMKV	0	0	1	0	0	0	0	1	0	0	0	0	0	0	0	0	2
CAMSAP1	0	0	1	0	0	0	0	0	0	0	0	0	0	0	0	0	1
CAMSAP3	0	0	1	0	0	0	0	0	0	0	0	0	0	0	0	0	1
CAMTA1	0	0	0	1	0	0	0	0	0	0	1	0	0	0	0	0	2
CAND1	1	0	0	0	0	0	0	0	0	1	0	0	0	0	0	0	2
CAND2	0	1	0	0	0	0	0	0	0	0	0	0	0	0	0	0	1
CANX	0	0	1	0	0	0	0	0	0	0	0	0	0	0	0	1	2
CAP1	1	0	0	0	0	0	0	0	0	0	0	0	0	0	1	0	2
CAPG	1	0	0	0	0	0	0	0	0	0	0	0	0	0	0	0	1
CAPN1	1	0	0	0	0	0	0	0	0	0	0	0	0	0	0	0	1
CAPN15	0	0	0	1	0	0	0	0	0	0	0	0	0	0	0	0	1
CAPNS1	0	0	0	0	0	0	0	0	0	0	0	1	1	0	0	0	2
CAPRIN1	1	0	1	0	1	0	0	0	0	0	0	0	0	0	0	0	3
CAPRIN2	0	0	0	1	0	0	0	0	0	0	0	0	0	0	0	0	1
CAPZA2	0	0	1	1	0	0	0	0	0	0	0	0	0	0	0	0	2
CARD10	0	0	1	0	0	1	0	0	0	0	0	0	0	0	0	0	2
CARD8	0	0	1	0	0	0	0	0	0	0	0	0	0	0	0	0	1
CARHSP1	0	1	0	0	0	0	0	0	0	0	0	0	0	1	0	0	2
CARM1	0	0	0	0	0	0	0	0	1	0	0	0	0	0	0	0	1
CASC2	0	0	0	0	1	0	0	0	0	0	0	0	0	0	0	0	1
CASC3	0	0	0	0	0	0	0	0	0	0	0	0	0	1	0	0	1
CASC5	0	0	0	0	1	0	0	0	0	0	0	0	0	0	0	0	1
CASK	0	0	1	0	0	0	0	0	0	0	0	0	0	0	0	0	1
CASKIN1	0	0	1	0	0	0	1	0	0	0	0	0	0	0	0	1	3
CASP10	0	0	0	0	0	1	0	0	0	0	0	0	0	0	0	0	1
CASP2	0	0	0	1	0	0	0	0	0	0	1	0	0	0	1	0	3
CASP3	0	1	0	0	0	0	0	0	0	0	0	0	0	0	1	0	2
CASP6	0	0	0	0	0	0	0	0	0	0	0	0	0	1	0	0	1
CASP7	0	0	0	0	0	0	0	0	0	0	0	0	0	1	0	0	1
CASP8	0	1	0	0	0	0	0	0	0	1	0	0	0	0	0	0	2
CASP9	0	1	0	0	0	0	0	0	0	0	0	0	0	0	0	0	1
CAST	1	0	0	0	0	0	0	0	0	0	0	0	0	0	0	0	1
CAV1	0	0	0	1	0	0	0	0	0	0	0	0	0	0	0	0	1
CBFA2T3	0	0	1	0	0	0	0	0	0	0	0	0	0	0	0	0	1
CBFB	0	0	0	0	0	0	0	0	0	0	0	0	0	1	0	0	1
CBLB	0	0	0	0	0	0	0	0	0	0	0	0	0	0	0	1	1
CBLN2	0	0	0	0	0	0	0	0	0	0	0	0	0	1	0	0	1
CBR3-AS1	0	0	0	0	0	0	1	0	0	0	0	0	0	0	0	0	1
CBR4	1	0	0	0	0	0	0	0	0	0	0	0	0	0	0	0	1
CBS	0	0	0	0	0	0	0	0	0	0	0	0	0	0	0	1	1
CBWD1	0	0	0	0	0	0	0	0	0	0	0	1	0	0	1	0	2
CBWD5	0	0	0	0	0	0	0	0	0	0	0	0	0	0	1	0	1
CBX1	0	0	0	1	0	0	0	0	0	0	0	0	0	0	0	0	1
CBX2	1	0	1	0	0	0	0	0	0	1	0	0	0	0	0	0	3
CBX3	0	0	0	0	0	0	0	0	0	0	0	0	1	0	0	0	1
CBX4	0	0	1	0	1	0	0	0	0	0	0	0	0	0	0	0	2
CBX5	1	1	0	1	0	0	0	0	0	0	0	0	0	0	0	0	3
CBX6	0	0	1	0	0	0	0	0	0	1	0	0	0	0	0	0	2
CBX7	0	0	0	0	0	0	0	0	0	0	0	0	0	1	1	0	2
CBX8	0	0	0	1	0	0	0	0	0	0	0	0	0	0	0	0	1
CBY3	0	0	0	0	0	1	0	0	0	0	0	0	0	0	0	0	1
CCAR1	0	0	0	0	0	1	0	0	0	0	0	0	0	0	0	0	1
CCDC102A	1	0	0	0	0	0	0	0	0	0	0	0	0	0	0	0	1
CCDC111	0	0	1	0	0	0	0	0	0	0	0	0	0	0	0	0	1
CCDC113	0	0	0	0	0	0	1	0	0	0	0	0	0	0	0	0	1
CCDC117	0	0	0	0	0	1	0	0	0	1	0	0	0	0	0	0	2
CCDC122	0	0	0	0	0	1	0	0	0	0	0	0	0	0	0	0	1
CCDC124	1	0	0	0	0	0	0	0	0	0	0	0	0	1	0	0	2
CCDC125	0	0	0	1	0	0	0	0	0	0	0	0	0	0	0	0	1
CCDC132	0	0	0	1	0	0	0	0	0	0	0	0	0	0	0	0	1
CCDC134	1	0	0	0	0	0	0	0	0	0	0	0	0	0	0	0	1
CCDC137	0	0	0	1	0	0	0	0	0	0	0	0	0	0	0	0	1
CCDC14	0	0	0	0	1	0	0	0	0	0	0	0	0	0	0	0	1
CCDC170	1	0	0	0	0	0	0	0	0	0	0	0	0	0	0	0	1
CCDC171	0	0	0	0	0	0	1	0	0	0	0	0	0	0	0	0	1
CCDC180	1	0	0	0	0	0	0	0	0	0	0	0	0	0	0	0	1
CCDC19	0	0	1	0	0	0	0	0	0	0	0	0	0	0	0	0	1
CCDC22	1	0	0	0	0	0	0	0	0	0	0	0	0	0	0	0	1
CCDC30	0	0	0	1	0	0	0	0	0	0	0	0	0	0	0	0	1
CCDC34	0	0	0	0	1	0	0	0	0	0	0	0	0	0	0	0	1
CCDC39	0	0	0	0	0	0	0	0	0	0	0	0	0	0	1	0	1
CCDC43	0	0	0	0	0	0	0	1	0	0	0	0	0	0	0	0	1
CCDC58	0	0	1	0	0	1	0	0	0	0	0	0	0	0	0	0	2
CCDC59	0	0	1	0	0	1	0	0	0	0	0	0	0	0	0	0	2
CCDC6	0	0	0	1	0	0	0	0	0	0	0	1	0	0	0	0	2
CCDC64	0	0	0	0	0	0	0	0	0	0	0	0	0	0	0	1	1
CCDC71L	0	0	0	1	0	0	0	0	0	0	0	0	0	0	0	0	1
CCDC80	0	0	1	0	0	0	0	0	0	0	0	0	0	0	0	0	1
CCDC83	0	0	1	0	0	0	0	0	0	0	0	0	0	0	0	0	1
CCDC88C	1	0	1	0	0	0	0	0	0	0	0	0	0	0	0	0	2
CCDC96	0	0	0	0	0	0	1	0	0	0	0	0	0	0	0	0	1
CCL1	0	0	0	1	1	0	0	0	0	0	0	0	0	0	0	0	2
CCL14	1	0	0	0	0	0	0	0	0	0	0	0	0	0	0	0	1
CCL16	0	0	0	0	0	1	0	0	0	0	0	0	0	0	0	0	1
CCL2	1	0	0	0	0	1	0	0	0	0	0	0	0	0	0	0	2
CCL20	0	0	0	0	1	0	0	0	0	0	0	0	0	0	0	0	1
CCL22	0	0	0	0	0	0	0	0	0	0	1	0	0	0	0	0	1
CCL26	0	0	0	0	0	0	1	0	0	0	0	0	0	0	0	0	1
CCL5	0	0	0	1	0	0	0	0	0	0	0	0	0	0	0	0	1
CCNA2	0	0	0	0	0	1	0	0	0	1	0	0	0	0	0	0	2
CCNB1	0	0	0	0	0	1	0	0	0	0	0	0	0	1	0	0	2
CCNB2	0	1	0	0	0	0	0	0	0	0	0	0	0	0	0	0	1
CCND1	1	1	1	1	0	1	0	1	1	0	1	0	0	0	0	0	8
CCND2	0	1	1	0	0	0	0	1	0	1	1	0	0	0	0	1	6
CCND3	0	0	1	0	0	0	0	0	0	0	0	0	0	0	0	1	2
CCNE1	0	0	1	0	0	0	0	1	0	0	0	0	0	1	0	0	3
CCNE2	0	0	1	0	0	0	1	1	0	0	0	0	0	0	0	0	3
CCNG1	0	1	0	0	1	1	0	0	1	0	1	0	1	0	0	1	7
CCNJ	0	0	0	0	0	0	0	0	0	0	0	0	0	1	0	0	1
CCNK	0	0	0	0	0	0	0	0	1	0	0	0	0	0	0	0	1
CCNL2	0	0	0	0	0	0	0	0	1	0	0	0	0	0	0	0	1
CCNT1	0	0	1	0	0	0	0	0	0	0	0	0	0	0	0	0	1
CCNT2	0	1	1	0	0	0	0	0	1	1	0	0	0	0	0	0	4
CCNYL1	0	0	0	0	0	0	0	0	1	0	0	0	1	0	0	0	2
CCP110	0	0	0	1	0	0	0	0	0	0	0	0	0	0	0	0	1
CCPG1	0	0	1	0	0	0	0	0	0	0	0	0	0	0	0	0	1
CCR1	0	0	0	0	1	0	0	0	0	0	0	0	0	0	0	0	1
CCR7	0	1	0	0	1	0	0	0	0	0	0	0	0	0	0	0	2
CCSAP	1	0	0	0	0	0	0	0	0	0	0	0	0	0	0	0	1
CCSER2	0	0	0	1	0	0	1	0	0	0	0	0	0	0	0	0	2
CCT3	0	0	1	0	0	0	0	0	0	0	0	0	0	0	0	0	1
CCT6B	0	0	1	0	0	0	0	0	0	0	0	0	0	0	0	0	1
CCT6P1	0	0	0	0	1	0	0	0	0	0	0	0	0	0	0	0	1
CCT8	0	0	1	0	0	0	0	0	0	0	0	0	0	0	0	0	1
CCZ1B	0	0	0	0	0	0	0	0	0	0	0	0	1	0	0	0	1
CD109	1	0	0	0	0	0	0	0	0	0	0	0	0	0	0	0	1
CD180	0	0	1	0	0	0	0	0	0	0	0	0	0	0	0	0	1
CD207	0	0	0	0	0	0	0	0	0	0	0	0	0	0	0	1	1
CD226	0	0	0	0	0	0	0	0	0	0	0	0	0	0	1	0	1
CD244	0	0	0	0	0	0	0	0	0	0	0	0	0	1	0	0	1
CD274	0	0	1	0	0	0	0	0	0	1	0	0	0	0	0	0	2
CD276	0	1	0	0	0	0	0	0	0	1	0	0	0	0	1	0	3
CD28	0	0	0	1	0	0	0	0	0	0	0	0	0	0	0	0	1
CD2AP	1	1	1	0	0	0	0	0	1	0	0	0	0	0	0	0	4
CD320	0	0	0	0	0	0	0	0	0	0	0	0	0	1	0	0	1
CD34	0	0	0	0	0	1	0	0	0	0	0	0	0	0	0	0	1
CD38	0	0	0	0	0	0	0	1	0	0	0	0	0	0	0	0	1
CD3D	0	0	0	0	0	1	0	0	0	0	0	0	0	0	0	0	1
CD4	0	0	0	0	0	0	0	0	0	0	0	0	0	1	0	0	1
CD44	1	0	1	0	0	0	0	0	0	0	0	0	0	0	0	0	2
CD46	0	0	0	0	0	0	0	0	0	0	0	0	0	0	1	0	1
CD47	0	0	0	1	1	0	0	0	0	0	0	0	0	0	0	0	2
CD55	0	1	1	0	0	0	0	1	0	0	0	0	0	0	0	0	3
CD59	0	1	0	0	0	0	0	0	0	0	1	0	0	1	0	0	3
CD63	1	0	0	0	0	0	0	0	0	0	0	0	0	0	0	0	1
CD97	0	0	1	0	0	0	0	0	0	0	0	0	0	0	0	0	1
CDADC1	0	0	1	0	0	0	0	0	0	0	0	0	0	0	0	0	1
CDC123	0	0	1	0	0	0	0	0	0	0	0	0	0	0	0	0	1
CDC14B	0	0	1	0	0	0	0	0	0	0	0	0	0	0	0	0	1
CDC20	0	0	1	0	0	0	0	0	0	0	0	0	0	0	0	0	1
CDC23	0	0	1	0	0	0	0	0	0	1	0	0	0	0	0	0	2
CDC25A	0	1	1	0	1	0	0	0	0	0	0	0	0	1	0	0	4
CDC25B	0	1	0	0	0	0	0	0	0	0	0	0	0	0	0	0	1
CDC27	0	0	1	0	0	0	0	0	0	0	0	0	0	0	0	0	1
CDC34	0	1	0	0	0	0	0	0	0	0	0	0	0	0	0	0	1
CDC37	0	0	1	0	0	0	0	0	0	0	0	0	0	0	1	0	2
CDC37L1	0	0	1	0	0	0	0	0	0	0	0	0	0	0	0	0	1
CDC42	1	0	0	0	0	0	0	0	0	1	0	0	0	0	0	0	2
CDC42BPB	1	0	0	0	0	0	0	0	0	0	0	0	0	0	0	0	1
CDC42SE1	1	0	0	0	0	0	0	0	0	1	0	0	0	0	0	1	3
CDC42SE2	0	0	1	0	0	0	0	0	0	0	0	0	0	0	1	0	2
CDC5L	0	0	1	0	0	0	1	0	0	0	0	0	0	0	0	0	2
CDC6	0	0	0	0	0	0	0	1	0	0	0	0	0	0	0	0	1
CDC7	0	1	0	0	0	0	0	0	0	0	0	0	0	0	0	0	1
CDC73	0	0	0	0	0	1	0	0	0	0	0	0	1	0	0	0	2
CDCA4	0	0	1	0	0	0	0	0	0	0	0	0	0	0	0	0	1
CDCA7	0	0	0	0	0	1	0	0	0	0	0	0	0	0	0	0	1
CDCA8	0	0	1	0	0	0	0	0	0	0	0	0	0	0	0	1	2
CDCP1	1	0	0	0	0	0	0	0	0	0	0	0	0	0	0	0	1
CDH1	0	0	0	0	0	0	1	0	0	0	0	0	0	0	1	0	2
CDH13	1	0	0	0	0	0	0	0	0	0	0	0	0	0	0	0	1
CDH2	1	0	0	0	0	0	0	0	0	0	0	0	0	0	0	0	1
CDH4	1	0	0	0	0	0	0	0	0	0	0	0	0	0	0	0	1
CDH5	0	0	0	0	0	0	0	0	0	0	0	0	0	1	0	0	1
CDH6	0	0	0	0	0	0	0	0	1	0	0	0	0	0	0	0	1
CDH7	0	0	0	0	0	1	0	0	0	0	0	0	0	0	0	0	1
CDIP1	0	0	0	0	1	0	0	0	0	0	0	0	0	0	0	0	1
CDIPT	0	0	1	1	0	0	0	0	0	0	0	0	0	0	0	0	2
CDK1	0	0	1	0	0	1	0	0	0	0	0	0	0	1	0	0	3
CDK12	0	0	0	0	0	0	0	0	0	0	0	0	0	0	0	1	1
CDK14	1	0	0	0	0	0	0	0	0	0	0	0	0	0	0	0	1
CDK17	0	0	1	0	0	0	0	0	0	0	0	0	0	0	0	0	1
CDK19	0	0	0	0	1	0	0	0	0	0	0	0	0	0	0	0	1
CDK2	0	0	1	0	0	0	0	0	0	0	0	0	0	0	0	1	2
CDK2AP1	0	0	0	0	1	0	0	0	0	0	0	0	0	0	0	0	1
CDK4	1	0	0	0	0	1	1	0	0	0	0	0	0	0	0	0	3
CDK5R1	0	0	0	0	0	0	1	0	0	0	0	0	0	0	0	0	1
CDK5RAP1	0	0	1	0	0	0	0	0	0	0	0	0	0	0	0	0	1
CDK6	0	1	1	0	1	0	0	1	0	1	0	0	0	1	0	0	6
CDK8	0	0	0	0	0	0	0	1	0	0	0	0	0	0	0	0	1
CDK9	1	0	1	0	0	0	0	1	0	0	0	0	0	0	0	0	3
CDKAL1	0	1	0	0	0	1	0	0	0	0	0	0	0	0	0	0	2
CDKN1A	0	1	1	1	1	0	0	0	0	0	1	0	0	0	0	0	5
CDKN1B	0	0	0	0	0	1	0	0	0	0	0	0	0	0	0	0	1
CDKN1C	0	0	0	0	0	0	1	0	0	0	0	0	0	0	0	0	1
CDKN2A	0	0	1	0	0	1	0	0	0	0	0	0	0	1	0	0	3
CDKN2AIPNL	0	0	1	1	0	0	0	0	0	0	0	0	0	0	0	0	2
CDON	0	0	0	0	0	0	0	0	0	0	1	0	0	0	0	0	1
CDR1-AS	0	0	0	0	1	0	0	0	0	0	0	0	0	0	0	0	1
CDRT4	0	0	0	0	0	0	0	0	0	0	0	0	0	1	0	0	1
CDS2	0	0	1	0	0	0	0	0	0	0	0	0	0	0	0	0	1
CDV3	0	1	1	0	0	0	0	1	0	1	0	0	0	0	0	0	4
CDX2	0	0	0	0	0	1	0	0	0	0	0	0	0	0	0	0	1
CEACAM6	0	0	0	0	0	0	0	0	0	0	0	0	0	0	0	1	1
CEBPA	1	0	0	0	0	0	0	0	0	0	0	0	0	1	0	0	2
CEBPB	0	0	0	0	0	0	0	0	0	0	0	0	0	0	1	0	1
CEBPD	0	0	0	0	0	0	0	0	0	0	0	0	0	0	1	0	1
CEBPG	0	0	0	0	0	0	0	0	0	0	0	0	0	1	0	0	1
CEBPZ	1	0	0	0	0	0	0	0	0	0	0	0	0	0	0	0	1
CECR5	0	0	1	0	0	0	0	0	0	0	0	0	0	0	0	0	1
CELF1	0	1	0	0	0	0	0	0	1	0	0	0	0	0	0	0	2
CELF2	0	0	0	0	0	0	0	0	1	0	0	0	0	0	0	0	1
CELSR2	0	0	0	0	0	0	0	0	0	0	1	0	0	0	0	1	2
CENPF	1	0	1	0	0	0	0	0	0	0	0	0	0	0	0	0	2
CENPJ	0	0	1	0	0	0	0	0	0	0	0	0	0	0	0	0	1
CENPP	0	0	0	0	0	0	0	0	0	0	0	0	0	1	0	0	1
CENPQ	0	0	0	1	1	0	0	0	0	0	0	0	0	0	0	0	2
CEP104	0	0	0	1	0	0	0	0	0	0	0	0	0	0	0	0	1
CEP120	0	1	0	0	0	0	0	0	0	0	0	0	0	0	0	0	1
CEP126	0	0	0	1	0	0	0	0	0	0	0	0	0	0	0	0	1
CEP135	0	1	0	0	0	0	0	0	0	0	0	0	0	0	0	0	1
CEP152	0	0	0	0	1	0	0	0	0	0	0	0	0	0	0	0	1
CEP162	0	0	0	0	0	0	0	0	1	0	0	0	0	0	0	0	1
CEP170	0	0	0	1	0	0	0	0	0	0	0	0	0	1	0	0	2
CEP170B	0	1	0	0	0	0	1	0	0	0	0	0	0	0	0	0	2
CEP55	0	0	1	0	0	0	0	0	1	0	0	0	0	0	0	0	2
CEP57	0	0	0	1	0	0	0	0	0	0	0	0	0	0	1	0	2
CEP57L1	0	0	0	0	0	1	0	0	0	0	0	0	0	0	0	0	1
CEP63	0	0	1	0	0	0	0	0	0	0	0	0	0	0	0	0	1
CEP68	0	0	0	0	0	0	0	0	0	1	0	0	0	0	0	0	1
CEP72	0	0	0	1	0	0	0	0	0	0	0	0	0	0	0	0	1
CEP85	0	0	0	0	0	0	1	0	0	0	0	0	0	0	0	0	1
CEP97	0	0	0	1	1	0	0	0	0	0	0	0	0	0	0	0	2
CEPT1	0	0	0	0	0	0	0	1	0	0	0	0	0	0	0	0	1
CERCAM	0	0	0	1	0	0	0	0	0	0	0	0	0	0	0	0	1
CERS1	0	0	0	0	0	0	0	0	0	0	0	1	0	0	0	1	2
CERS2	1	0	0	0	0	0	0	0	0	0	0	0	0	0	0	0	1
CERS6	0	0	0	0	1	0	0	0	0	0	0	0	0	0	0	0	1
CES2	0	0	0	0	0	0	0	1	0	0	0	0	0	0	0	1	2
CETN3	1	0	0	0	0	0	0	0	0	0	0	0	0	0	0	0	1
CFAP20	0	0	0	0	0	0	0	0	0	0	0	0	0	0	0	1	1
CFDP1	0	0	0	0	0	0	0	0	1	0	0	0	0	0	0	0	1
CFL2	0	1	1	1	0	0	0	0	0	0	0	0	0	0	0	0	3
CFLAR	0	0	0	0	0	0	0	1	0	0	0	0	0	0	0	0	1
CGGBP1	0	0	0	0	0	0	0	0	0	0	1	0	0	0	0	0	1
CGN	0	0	0	0	0	0	0	0	0	0	0	0	0	1	0	0	1
CHAC1	0	0	1	0	0	0	0	1	0	0	0	0	0	0	0	1	3
CHAF1A	0	0	0	1	0	0	0	1	0	0	0	0	0	0	0	0	2
CHAF1B	1	0	0	0	0	0	0	0	0	0	0	0	0	0	0	0	1
CHAMP1	1	0	0	0	0	0	0	0	0	0	0	0	0	0	0	0	1
CHCHD10	0	0	0	0	0	0	1	0	0	0	0	0	0	0	0	0	1
CHD1	0	0	0	0	0	0	0	1	0	0	0	0	0	0	0	0	1
CHD3	0	0	1	0	0	0	0	0	0	0	0	0	0	0	0	0	1
CHD8	0	0	0	0	0	1	0	0	0	0	0	0	0	0	0	0	1
CHD9	0	0	0	1	0	0	0	0	0	0	0	0	0	0	0	0	1
CHEK1	0	0	1	0	0	1	0	1	0	0	0	0	0	0	0	0	3
CHEK2	0	0	0	0	0	0	0	1	1	0	0	0	0	0	0	0	2
CHERP	0	0	1	0	0	0	0	0	0	0	0	0	0	0	0	0	1
CHFR	0	0	0	0	0	1	0	0	0	0	0	0	0	0	0	0	1
CHIC1	0	0	1	1	0	0	0	0	0	0	0	0	0	0	0	0	2
CHIC2	0	0	0	0	0	0	0	0	0	1	0	0	0	0	0	0	1
CHML	1	0	0	0	0	0	0	0	0	0	1	0	0	0	0	0	2
CHMP2A	1	0	0	0	0	0	0	0	0	0	0	0	0	0	0	0	1
CHMP3	0	0	1	0	0	0	0	0	0	0	0	0	0	1	0	0	2
CHMP4B	0	0	1	0	0	0	0	0	0	0	0	0	0	0	0	0	1
CHORDC1	0	0	1	0	0	0	0	1	0	0	0	0	0	0	0	0	2
CHP1	0	0	1	0	0	0	0	0	0	0	0	0	0	0	0	0	1
CHPF2	0	0	0	0	0	0	0	0	0	0	0	0	0	1	0	0	1
CHPT1	0	0	1	0	0	0	0	0	0	0	0	0	0	0	0	0	1
CHRAC1	1	0	0	0	0	0	1	0	0	0	0	0	0	0	0	0	2
CHRNA4	1	0	0	0	0	0	0	0	0	0	0	0	0	0	0	0	1
CHST11	1	0	0	0	0	0	0	0	0	0	0	0	0	0	0	0	1
CHSY1	1	0	0	1	0	0	0	0	0	0	0	0	0	0	0	0	2
CHTOP	0	1	0	0	0	0	0	0	0	0	0	0	0	0	0	0	1
CHUK	0	0	1	0	0	0	0	0	0	0	0	0	0	0	0	0	1
CHURC1	0	0	0	1	0	0	0	0	0	0	0	0	0	0	0	0	1
CIAPIN1	0	0	0	0	0	0	0	0	0	0	0	0	0	0	0	1	1
CIB1	0	0	1	0	0	0	0	0	0	0	0	0	0	0	0	0	1
CIC	0	0	0	0	0	0	1	0	0	0	0	0	0	0	0	0	1
CIDEC	0	0	0	0	0	0	1	0	0	0	0	0	0	0	0	0	1
CINP	0	0	0	0	0	1	0	0	0	0	0	0	0	0	0	0	1
CIRBP	0	0	0	0	0	1	0	0	0	0	0	0	0	0	0	0	1
Circ_EXOC6B	0	0	0	0	0	0	0	0	0	0	0	0	0	0	1	0	1
CIRH1A	0	1	1	0	0	0	0	0	0	0	0	1	1	0	0	0	4
CISD2	0	0	0	0	0	1	0	0	0	0	0	0	0	0	0	0	1
CIT	0	0	0	1	0	0	0	0	0	0	0	0	0	0	0	0	1
CKAP2	0	0	0	1	0	0	0	0	0	0	0	0	0	0	0	0	1
CKAP5	0	0	1	0	1	0	0	0	0	0	0	0	0	0	0	0	2
CKS2	0	0	0	0	0	0	0	1	0	0	0	0	0	0	0	0	1
CLASP1	0	0	1	0	0	0	0	0	0	0	0	0	0	0	0	0	1
CLCN3	1	0	0	0	0	0	0	0	0	0	0	0	0	0	0	0	1
CLCN5	0	0	0	0	1	0	0	0	0	0	0	0	0	0	0	0	1
CLDN12	1	1	0	0	0	0	0	0	0	0	0	0	0	1	0	0	3
CLEC12B	0	0	0	1	0	0	0	0	0	0	0	0	0	0	0	0	1
CLEC1A	1	0	0	0	0	0	0	0	0	0	0	0	0	0	0	0	1
CLEC2D	0	0	1	0	0	0	0	0	0	0	0	0	0	0	0	0	1
CLEC7A	0	0	0	0	0	1	0	0	0	0	0	0	0	0	0	0	1
CLIC1	0	0	0	0	0	0	1	0	0	0	0	0	0	0	0	0	1
CLIC4	0	0	0	1	0	0	0	1	0	0	0	0	0	0	0	0	2
CLIP2	0	0	1	0	0	0	0	0	0	0	0	0	0	0	0	0	1
CLIP4	0	0	1	1	1	0	0	0	0	0	0	0	0	0	0	0	3
CLN8	0	0	0	0	0	1	1	0	0	0	0	0	0	0	0	0	2
CLNS1A	0	0	1	0	0	0	0	0	0	0	0	0	0	0	0	0	1
CLOCK	0	0	0	1	1	0	0	0	0	0	0	0	0	0	0	0	2
CLPB	0	1	0	0	0	0	0	0	0	0	0	0	0	0	0	0	1
CLPSL1	0	0	0	0	0	0	0	0	0	0	0	0	0	0	0	1	1
CLSPN	0	0	1	0	0	0	1	0	0	0	0	0	0	0	0	0	2
CLSTN1	0	0	0	0	0	1	0	0	0	0	0	0	0	0	0	0	1
CLTA	0	0	0	0	0	0	1	0	0	0	0	0	0	0	0	0	1
CLTC	1	0	1	0	0	0	0	0	0	0	0	0	0	0	0	0	2
CLU	0	0	0	0	1	0	0	0	0	0	0	0	0	0	0	0	1
CLUH	0	0	1	0	0	0	0	0	0	0	0	0	0	0	0	0	1
CMAS	0	0	0	0	0	0	0	0	0	0	0	0	0	0	1	0	1
CMPK1	0	0	1	1	0	0	0	0	0	0	0	0	0	0	0	0	2
CMTM3	0	0	0	0	0	1	0	0	0	0	0	0	0	0	0	0	1
CMTM4	0	0	1	0	0	1	0	0	0	0	0	0	0	1	0	0	3
CNBP	0	1	0	0	0	0	0	1	0	1	0	0	0	0	0	0	3
CNDP2	0	0	0	0	0	1	0	0	0	0	0	0	0	0	0	0	1
CNEP1R1	0	0	0	0	0	0	1	0	0	0	0	0	0	0	0	0	1
CNGB1	0	0	0	0	0	0	0	0	0	0	0	0	0	1	0	0	1
CNIH1	0	0	0	0	0	0	1	0	0	0	0	0	0	0	0	0	1
CNIH4	1	0	0	0	0	0	0	0	0	0	0	0	0	0	0	0	1
CNKSR3	0	0	1	1	0	0	0	0	0	0	0	0	0	0	0	0	2
CNN3	1	0	1	0	0	0	0	0	1	0	0	0	0	0	0	0	3
CNNM2	0	0	1	0	0	0	0	0	0	0	0	0	0	0	0	1	2
CNNM3	0	0	0	0	0	1	0	0	0	0	1	0	0	0	0	0	2
CNNM4	0	0	0	0	0	0	1	0	0	0	0	0	0	0	0	1	2
CNOT1	0	0	0	0	0	0	0	0	0	0	0	0	0	0	1	0	1
CNOT11	0	0	0	0	0	0	1	0	0	0	0	0	0	0	0	0	1
CNOT2	0	0	0	0	0	0	1	0	0	0	0	0	0	0	0	0	1
CNOT4	0	0	0	1	0	0	1	0	0	0	0	0	0	0	0	0	2
CNOT6	1	0	0	0	0	0	0	0	0	0	1	0	0	0	0	0	2
CNOT6L	0	0	0	1	0	0	0	0	0	0	0	0	0	0	0	0	1
CNOT7	0	0	1	1	0	0	0	0	0	0	0	0	0	0	0	0	2
CNP	0	0	1	0	0	0	0	0	0	0	0	0	0	0	0	0	1
CNPY3	0	0	1	0	0	0	0	0	0	0	0	0	0	0	0	0	1
CNTD2	0	0	0	0	0	0	0	1	0	0	0	0	0	0	0	0	1
CNTF	0	1	0	0	0	0	0	0	0	0	0	0	0	0	0	0	1
CNTRL	0	1	0	0	1	0	0	0	0	0	0	0	0	0	0	0	2
COA6	0	0	1	0	0	0	0	0	0	0	0	0	0	0	0	0	1
COA7	0	0	0	1	0	0	0	0	0	0	0	0	0	0	0	0	1
COASY	0	0	0	0	0	0	0	1	1	0	0	0	0	0	0	0	2
COBLL1	0	0	0	0	1	0	0	0	0	0	0	0	0	0	0	0	1
COIL	1	1	0	1	0	0	0	0	0	0	0	0	0	0	0	0	3
COL10A1	0	0	0	0	0	0	0	0	0	1	0	0	0	0	0	0	1
COL12A1	1	0	0	0	0	0	0	0	0	0	0	0	0	0	0	0	1
COL15A1	0	0	0	0	0	0	0	0	0	1	0	0	0	0	0	0	1
COL1A1	0	0	0	0	0	0	0	0	0	1	0	0	0	0	0	0	1
COL1A2	0	0	0	0	0	0	0	0	0	1	0	0	0	0	0	0	1
COL21A1	0	0	0	0	0	0	0	0	0	1	0	0	0	0	0	0	1
COL3A1	0	0	0	0	0	0	0	0	0	1	0	0	0	0	0	0	1
COL4A1	0	0	1	0	1	0	0	0	0	1	0	1	1	0	1	0	6
COL4A2	0	0	1	0	0	0	0	0	0	1	0	0	0	0	0	0	2
COL5A2	0	0	0	0	1	0	0	0	0	1	0	0	0	0	0	0	2
COL6A2	0	0	0	0	0	0	0	0	0	1	0	0	0	0	0	0	1
COL7A1	0	0	0	0	0	0	0	0	0	1	0	0	0	0	0	0	1
COL8A1	0	1	0	0	0	1	0	0	0	0	0	0	0	0	0	0	2
COLEC10	0	0	0	0	0	0	0	0	0	1	0	0	0	0	0	0	1
COLEC12	0	1	0	0	0	0	0	0	0	0	0	0	0	0	0	0	1
COMMD10	0	0	1	0	0	0	0	0	0	0	0	0	0	0	0	0	1
COMMD2	1	0	0	0	0	0	0	0	0	1	0	0	0	0	0	0	2
COMMD9	0	0	0	0	0	1	0	0	0	0	0	0	0	0	0	0	1
COMT	0	0	1	0	0	0	0	0	0	0	0	0	0	0	0	0	1
COPA	0	0	0	0	0	0	0	0	0	0	0	0	0	0	1	0	1
COPB1	1	0	0	0	0	0	0	1	0	0	0	0	0	0	0	0	2
COPG1	1	0	0	0	0	0	0	0	0	0	0	0	0	0	0	0	1
COPRS	0	0	0	0	0	0	0	0	0	0	0	0	0	0	1	0	1
COPS3	0	0	0	0	0	0	1	0	0	0	0	0	0	0	0	0	1
COPS5	0	0	1	0	0	1	0	0	0	0	0	0	0	0	0	0	2
COPS7A	0	0	0	0	0	1	0	0	0	0	0	0	0	0	0	0	1
COPS7B	0	0	1	0	0	0	0	0	0	0	0	0	0	0	0	0	1
COPZ1	1	1	0	0	0	0	0	0	0	0	0	0	0	0	0	0	2
COQ2	0	0	0	0	0	0	0	0	0	0	0	1	0	0	0	0	1
COQ3	0	0	1	0	0	0	0	0	0	0	0	0	0	0	0	0	1
COQ6	1	0	0	0	0	0	0	0	0	0	0	0	0	0	0	0	1
CORO1A	0	0	0	0	0	1	1	0	0	0	0	0	0	0	0	0	2
CORO1C	1	0	0	0	0	0	0	0	0	0	0	0	0	0	0	0	1
CORO2A	0	0	0	0	1	0	0	0	0	0	0	0	0	0	0	0	1
COTL1	1	0	0	0	0	0	0	0	0	0	0	0	0	0	0	0	1
COX1	1	1	1	0	0	0	0	1	0	0	0	0	0	0	0	0	4
COX14	0	1	0	0	0	0	0	0	0	0	0	0	0	0	0	0	1
COX19	0	0	0	1	0	0	0	0	0	0	0	0	0	0	0	0	1
COX2	0	1	0	0	0	0	0	0	0	0	0	1	1	0	0	0	3
COX20	0	0	0	0	1	1	1	0	0	0	0	0	0	0	0	0	3
COX3	0	0	0	0	0	0	0	1	0	0	0	0	0	0	0	0	1
COX5A	0	0	0	0	0	0	0	1	0	0	0	0	1	0	0	0	2
COX6B1	0	1	0	1	0	1	0	0	0	0	0	0	0	0	0	0	3
COX7A2L	0	0	0	0	0	0	0	0	0	1	0	0	0	0	0	0	1
COX7C	0	0	0	0	0	0	0	0	0	0	0	0	0	1	0	0	1
CPA4	0	1	0	0	0	0	0	0	0	0	0	0	0	0	0	0	1
CPE	0	0	0	0	0	1	0	0	0	0	1	0	0	0	0	1	3
CPEB1	0	0	0	0	0	0	1	0	0	0	0	0	0	0	0	0	1
CPEB2	0	0	1	0	0	0	0	1	0	0	0	0	0	0	0	0	2
CPEB3	0	0	1	0	1	0	1	1	0	0	0	0	0	0	0	0	4
CPEB4	0	0	0	0	0	0	1	1	1	0	0	0	0	0	0	0	3
CPNE1	0	0	1	0	0	0	0	0	0	0	0	0	0	0	0	0	1
CPNE2	0	0	0	0	0	0	0	0	0	0	0	0	0	0	0	1	1
CPNE8	0	0	1	0	0	0	0	0	0	0	0	0	0	0	0	0	1
CPOX	1	0	0	1	0	0	0	0	0	0	0	0	0	0	0	0	2
CPPED1	0	0	0	0	0	0	0	0	1	0	0	0	0	0	0	0	1
CPS1	0	0	0	1	0	0	0	0	0	0	0	0	0	0	0	0	1
CPSF1	1	0	0	0	0	0	0	0	0	0	0	0	0	0	0	0	1
CPSF2	0	0	0	0	0	1	0	1	0	0	0	0	0	0	0	0	2
CPSF3	1	0	0	0	0	0	0	0	0	0	0	0	0	0	0	0	1
CPSF6	0	0	0	0	0	0	0	0	0	0	0	0	0	1	0	0	1
CPSF7	0	0	1	0	0	0	0	0	0	0	0	0	0	0	0	0	1
CPT1A	0	0	1	1	0	1	0	0	0	0	0	0	0	0	0	0	3
CRAMP1L	0	0	0	0	0	0	0	0	0	0	1	0	0	0	0	0	1
CRCP	0	0	0	1	0	1	0	0	0	0	0	0	0	0	0	0	2
CREB1	0	0	0	1	0	0	0	1	1	0	0	0	0	0	0	0	3
CREB3L2	0	0	1	0	0	0	0	0	0	0	0	0	0	0	0	0	1
CREBBP	0	0	0	0	0	0	0	0	0	0	0	0	1	1	0	0	2
CREBL2	0	0	1	0	0	0	0	0	0	0	0	0	0	0	0	0	1
CREBRF	0	0	1	0	0	0	0	1	0	0	0	0	0	0	1	0	3
CREBZF	0	0	0	0	0	0	0	1	0	0	0	0	0	0	1	0	2
CREG1	0	0	1	0	0	0	0	0	0	0	0	0	0	0	0	0	1
CRELD2	1	0	0	0	0	0	0	0	0	0	0	0	0	0	0	0	1
CRHBP	0	0	1	0	0	0	0	0	0	0	0	0	0	0	0	0	1
CRIM1	0	0	1	1	0	0	0	0	0	0	0	0	0	0	0	0	2
CRIP2	1	0	0	0	0	0	0	0	0	0	0	0	0	0	0	0	1
CRIPT	0	0	0	0	0	1	0	0	0	0	0	0	0	0	0	0	1
CRISP2	0	0	0	0	0	0	0	0	1	0	0	0	0	0	0	0	1
CRISPLD2	0	0	0	1	0	1	0	0	0	0	0	0	0	0	0	1	3
CRK	1	0	1	1	0	0	0	0	0	0	0	0	0	0	0	0	3
CRKL	0	0	1	0	0	0	0	0	0	0	0	0	0	0	0	0	1
CRMP1	0	0	0	0	0	0	0	0	0	0	0	0	0	0	0	1	1
CROT	0	0	0	1	0	0	0	0	0	0	0	0	0	0	0	0	1
CRP	0	0	1	0	0	0	0	0	0	0	0	0	0	0	0	0	1
CRTAP	0	0	0	0	0	1	0	0	0	0	0	0	0	0	0	0	1
CRTC1	0	0	0	0	0	0	0	0	0	0	0	0	0	1	0	0	1
CRTC3	0	0	0	1	0	0	0	0	0	0	0	0	0	0	0	0	1
CRX	0	0	0	0	0	1	0	0	0	0	0	0	0	0	0	0	1
CRY2	0	1	0	1	0	1	0	0	0	0	0	0	0	0	0	0	3
CRYBG3	0	1	0	0	0	0	0	0	0	0	0	0	0	0	0	0	1
CRYGS	1	0	0	0	0	0	0	0	0	0	0	0	0	0	0	0	1
CS	0	1	0	0	0	0	0	0	0	0	0	0	0	0	0	1	2
CSDE1	0	0	1	1	0	0	0	0	0	0	0	0	0	0	0	0	2
CSE1L	0	0	0	0	0	0	0	0	0	0	0	0	0	0	1	0	1
CSF1	0	0	0	0	0	0	0	0	0	0	0	0	0	0	0	1	1
CSGALNACT1	0	0	1	0	0	0	0	0	0	0	0	0	0	0	0	1	2
CSHL1	0	0	1	0	0	0	0	0	0	0	0	0	0	0	0	0	1
CSK	0	0	0	0	0	1	0	0	0	0	0	0	0	0	0	0	1
CSNK1A1	0	0	0	1	1	0	0	1	0	0	0	0	0	0	1	0	4
CSNK1E	0	0	1	0	0	0	0	0	0	0	0	0	0	0	0	0	1
CSNK2A1	0	1	0	0	0	0	0	0	0	0	0	0	0	1	0	0	2
CSNK2A2	1	0	0	0	0	0	0	0	0	0	0	0	0	0	0	0	1
CSRNP2	0	0	0	0	0	0	0	0	0	1	0	0	0	1	0	0	2
CSRP1	1	0	0	0	0	0	0	0	0	0	0	0	0	0	0	0	1
CSRP2	0	0	0	0	0	0	0	0	1	0	0	0	0	0	0	0	1
CSRP2BP	0	0	0	0	0	0	0	1	0	0	0	0	0	0	0	0	1
CSTF1	0	0	0	0	0	1	0	0	0	0	0	0	0	0	0	0	1
CSTF2	0	0	0	0	0	0	0	1	0	0	0	0	0	0	0	1	2
CSTF3	1	0	0	0	0	1	0	0	0	0	0	0	0	0	0	0	2
CTBP1	1	0	0	0	0	0	0	1	0	0	0	0	0	0	0	0	2
CTBP2	1	0	0	0	0	0	0	0	0	0	0	0	0	0	0	0	1
CTC1	0	0	0	0	0	0	1	1	0	1	0	1	1	0	1	0	6
CTCF	0	0	0	0	0	1	0	0	0	0	0	0	0	0	0	0	1
CTDNEP1	1	0	0	0	0	0	0	0	0	0	0	0	0	0	0	0	1
CTDP1	0	1	0	0	0	0	0	0	0	0	0	0	0	0	0	0	1
CTDSP1	0	0	0	0	0	1	0	0	0	0	0	0	0	1	0	0	2
CTDSP2	0	0	0	0	0	1	0	0	0	0	0	0	0	0	0	1	2
CTDSPL	0	0	1	0	0	0	1	0	0	0	0	1	1	0	0	0	4
CTDSPL2	0	0	0	0	0	0	0	0	0	0	0	0	1	0	0	0	1
CTGF	0	0	0	0	0	0	0	1	0	0	0	0	0	0	0	0	1
CTIF	0	0	0	0	0	0	0	0	0	0	0	0	0	0	0	1	1
CTNNBIP1	0	0	0	0	0	0	0	0	0	1	0	0	0	0	0	0	1
CTNNBL1	0	0	0	0	0	0	1	0	0	0	0	0	0	0	0	0	1
CTNND1	0	0	0	0	0	0	0	0	1	1	0	0	0	0	0	0	2
CTNS	0	0	0	0	0	0	0	1	0	0	0	0	0	0	0	0	1
CTPS1	0	1	0	0	0	0	0	0	0	0	0	0	0	0	0	0	1
CTR9	0	0	0	0	0	0	0	1	0	0	0	0	0	0	0	0	1
CTSB	0	0	0	0	0	0	0	0	0	0	1	0	0	0	0	0	1
CTSC	1	0	0	0	0	0	0	0	0	0	0	0	0	0	0	0	1
CTSD	0	0	1	0	0	1	0	0	0	0	0	0	0	0	0	0	2
CTSE	0	0	0	0	0	0	1	0	0	0	0	0	0	0	0	0	1
Ctsk	0	0	0	0	0	0	0	0	0	1	0	0	0	0	0	0	1
CTSS	0	0	0	1	0	0	0	0	0	0	0	0	0	0	0	0	1
CTTN	1	0	0	0	0	0	0	0	0	0	0	0	0	0	0	0	1
CUL1	0	0	0	0	0	0	0	0	1	0	0	0	1	0	0	0	2
CUL2	0	0	1	0	0	0	0	0	0	0	0	1	1	0	0	0	3
CUL3	0	0	1	0	1	0	0	0	0	0	0	1	0	0	0	0	3
CUL4A	0	0	1	0	0	0	0	0	0	0	0	0	0	0	0	0	1
CUL4B	1	0	0	0	0	0	0	0	0	0	0	0	0	0	0	0	1
CUL5	0	0	0	0	0	0	0	0	0	0	0	0	1	0	0	0	1
CWC25	0	0	0	0	0	0	0	0	0	0	1	0	0	0	0	0	1
CWC27	0	0	0	0	0	1	0	0	0	0	0	0	0	0	0	0	1
CXCL1	1	0	0	0	0	0	0	0	0	0	0	0	0	0	0	0	1
CXCL10	0	0	0	0	1	0	0	0	0	0	0	0	0	0	0	0	1
CXCL2	1	0	0	0	0	0	0	0	0	0	0	0	0	0	0	0	1
CXCL3	1	0	0	0	0	0	0	0	0	0	0	0	0	0	0	0	1
CXorf38	0	0	1	1	0	0	0	0	0	0	0	0	0	0	0	0	2
CXorf40B	0	0	1	0	0	0	0	0	0	0	0	0	0	0	0	0	1
CYB561A3	0	0	1	0	0	0	0	0	0	0	0	0	0	0	0	0	1
CYB5A	0	0	0	1	0	0	0	0	0	0	0	0	0	0	0	0	1
CYB5R1	0	0	1	0	0	0	0	0	0	0	0	0	0	0	0	0	1
CYBRD1	0	0	0	1	1	0	0	0	0	0	0	0	0	0	0	0	2
CYCS	0	0	1	1	0	0	0	0	0	0	0	0	0	0	0	0	2
CYLD	0	0	1	1	0	0	0	0	0	0	0	0	0	0	0	1	3
CYP11B2	0	0	0	0	0	1	0	0	0	0	0	0	0	0	0	0	1
CYP1A1	0	0	0	0	0	0	0	0	0	0	0	0	0	1	0	0	1
CYP1B1	0	0	0	0	0	0	0	0	1	0	0	0	0	0	0	0	1
CYP20A1	1	0	0	0	0	1	0	0	0	0	0	0	0	0	0	0	2
CYP24A1	0	0	0	0	0	0	0	0	0	0	0	0	0	1	0	0	1
CYP26B1	0	0	1	0	0	0	0	0	0	0	0	0	0	0	0	0	1
CYP27B1	0	0	1	0	0	0	0	0	0	0	0	0	0	0	0	0	1
CYP2C19	0	0	0	0	0	0	1	0	0	0	0	0	0	0	0	0	1
CYP2R1	0	1	0	0	0	0	0	0	0	0	0	0	0	0	0	0	1
CYP2W1	0	0	0	0	0	0	0	0	0	0	0	0	0	0	0	1	1
CYP4V2	0	0	0	0	1	0	0	0	0	0	0	0	0	0	0	0	1
CYP51A1	0	0	0	0	0	1	0	0	0	0	0	0	0	0	0	0	1
CYR61	0	0	0	0	0	0	0	0	0	0	0	0	1	0	0	0	1
CYTB	0	0	0	0	0	0	0	0	0	0	0	0	1	0	0	0	1
DAAM1	0	0	0	0	1	0	0	0	0	0	0	0	0	0	0	0	1
DAD1	0	1	0	0	0	0	0	0	0	0	0	0	0	0	0	0	1
DAND5	0	0	0	0	0	0	1	0	0	0	0	0	0	0	0	0	1
DAP3	0	0	1	0	0	0	0	0	0	0	0	0	0	0	0	0	1
DARS	0	0	0	0	0	1	0	0	0	0	0	0	0	0	0	0	1
DARS2	0	0	0	0	0	1	0	0	0	0	0	0	0	0	0	0	1
DAXX	0	0	0	0	1	0	0	0	0	0	0	0	0	0	0	0	1
DAZAP2	0	0	0	0	0	0	0	0	1	0	0	0	1	0	0	0	2
DBF4	0	0	0	0	0	1	0	0	0	0	0	0	0	0	0	0	1
DBN1	1	0	0	0	0	0	0	0	0	0	0	0	0	0	0	0	1
DBNDD2	0	0	0	0	0	0	0	0	0	0	0	0	0	0	0	1	1
DBR1	0	0	0	0	0	1	0	0	0	0	0	0	0	0	0	0	1
DCAF10	0	0	0	0	1	1	0	1	0	0	0	0	0	0	0	0	3
DCAF12	0	0	0	0	0	0	0	0	0	1	0	0	0	0	0	0	1
DCAF13	0	0	1	0	0	0	0	0	0	0	0	0	0	0	0	0	1
DCAF17	0	0	1	0	0	0	0	0	0	0	0	0	0	0	0	0	1
DCAF4	0	0	0	0	0	1	0	0	0	0	0	0	0	0	0	0	1
DCAF6	0	0	0	0	0	0	0	0	0	0	0	0	1	0	0	0	1
DCAF7	0	0	1	0	0	1	0	1	1	0	0	0	0	0	0	0	4
DCAF8	0	0	0	1	1	0	0	0	0	0	0	0	0	0	0	0	2
DCAKD	1	0	0	0	0	0	0	0	0	0	0	0	0	0	0	0	1
DCBLD1	0	0	0	0	0	0	0	0	0	0	0	0	1	0	0	0	1
DCP1A	0	0	0	0	1	0	0	1	0	0	0	0	0	0	0	0	2
DCP2	0	0	0	0	0	1	0	0	0	0	0	0	0	0	0	0	1
DCTN1	0	0	0	0	0	0	1	0	0	0	0	0	0	0	0	0	1
DCTN4	0	0	0	0	0	0	0	1	0	0	0	0	0	0	0	0	1
DCTN5	0	0	1	1	0	0	0	0	0	0	0	0	0	0	0	0	2
DCTN6	0	0	0	1	0	0	0	0	0	0	0	0	0	0	0	0	1
DCTPP1	1	0	0	0	0	0	0	0	0	0	0	0	0	0	0	0	1
DCUN1D1	1	0	0	0	0	0	0	0	0	0	0	0	0	0	0	0	1
DCUN1D4	0	0	0	0	0	0	0	0	1	0	0	0	0	0	0	0	1
DCUN1D5	0	0	1	0	0	0	0	0	0	0	0	0	0	0	0	0	1
DDAH1	0	0	0	0	1	0	0	0	0	0	1	0	1	0	0	0	3
DDB1	0	0	0	0	0	0	0	1	0	0	0	0	0	0	0	0	1
DDHD1	0	0	0	1	0	0	0	0	0	0	0	1	0	0	0	0	2
DDHD2	0	0	1	0	1	1	0	0	0	0	0	0	0	0	0	0	3
DDI2	0	0	0	1	0	0	1	0	1	0	0	0	0	0	0	0	3
DDIAS	0	0	0	1	0	0	0	0	0	0	0	0	0	0	0	0	1
DDIT3	0	0	0	0	0	0	0	0	0	0	1	0	0	0	0	0	1
DDIT4	0	0	0	0	0	0	1	1	0	0	0	0	0	0	0	0	2
DDN	0	0	1	0	0	1	0	0	0	0	0	0	0	0	0	0	2
DDR2	0	0	0	0	1	0	0	0	0	0	0	0	0	0	0	0	1
DDT	1	0	0	0	0	0	0	0	0	0	0	0	0	0	0	0	1
DDTL	1	0	0	0	0	0	0	0	0	0	0	0	0	0	0	0	1
DDX11	0	0	0	0	0	0	0	0	0	0	0	0	0	0	0	1	1
DDX18	0	1	0	0	0	0	0	0	0	0	0	1	0	0	0	0	2
DDX19B	1	0	0	0	0	0	0	0	0	0	0	0	0	0	0	0	1
DDX20	0	0	0	0	0	0	0	0	0	0	0	0	0	0	1	0	1
DDX21	0	0	1	0	0	0	0	0	0	1	0	0	1	0	0	0	3
DDX23	0	0	0	0	0	0	1	0	0	0	0	0	0	0	0	0	1
DDX31	0	0	1	0	0	0	0	0	0	0	0	0	0	0	0	0	1
DDX39A	0	0	0	0	0	0	0	0	0	0	0	0	0	0	1	0	1
DDX3X	0	0	1	0	1	0	1	1	0	0	0	1	0	0	1	0	6
DDX3Y	0	0	1	0	0	0	0	0	0	0	0	0	0	0	0	0	1
DDX41	0	0	1	0	0	0	0	0	0	0	0	0	0	0	0	0	1
DDX42	1	0	0	0	0	0	0	0	0	0	0	1	0	0	0	0	2
DDX46	0	0	0	0	1	0	0	0	0	0	0	1	0	0	0	0	2
DDX49	0	0	0	0	0	0	1	0	0	0	0	0	0	0	0	0	1
DDX5	1	0	0	1	0	1	0	0	0	0	0	0	0	0	0	0	3
DDX50	1	0	0	0	0	0	0	0	0	0	0	0	0	1	0	0	2
DDX52	0	0	1	0	0	0	0	0	0	0	0	0	0	0	0	0	1
DDX54	0	0	1	0	0	0	0	0	0	0	0	0	0	0	0	0	1
DDX55	0	0	0	0	1	0	0	0	0	0	0	0	0	0	0	0	1
DDX6	1	0	1	0	0	0	0	0	0	1	0	0	0	0	0	0	3
DDX60	1	0	0	0	0	0	0	0	0	0	0	0	0	0	0	0	1
DEAF1	0	0	0	0	0	0	1	0	0	0	0	0	1	0	0	0	2
DECR1	0	0	1	0	0	0	0	0	0	0	0	0	0	0	0	0	1
DEDD	0	0	0	0	0	1	0	0	0	0	0	0	0	0	0	0	1
DEFB125	1	0	0	0	0	0	0	0	0	0	0	0	0	0	0	0	1
DEGS1	0	1	0	1	0	0	0	0	0	0	0	0	0	0	0	0	2
DEK	0	0	0	0	0	0	0	0	0	0	1	0	0	0	0	0	1
DENND4A	0	0	0	0	0	0	1	0	0	0	0	0	0	0	0	0	1
DENND5A	0	0	0	0	0	0	1	0	0	0	0	0	0	0	0	0	1
DENND5B	0	0	0	1	0	0	0	0	0	0	0	0	0	0	0	0	1
DENND6B	0	0	0	0	0	1	0	0	0	0	0	0	0	0	0	0	1
DEPDC1	0	0	0	0	0	1	0	1	0	0	0	0	0	0	0	0	2
DERL1	0	0	0	0	1	0	0	0	1	0	0	0	0	0	0	0	2
DESI1	0	0	1	0	0	0	0	0	0	0	0	0	0	0	0	0	1
DFFB	0	0	0	0	0	0	0	0	0	0	0	0	0	0	1	0	1
DFNA5	1	0	0	0	0	0	0	0	0	0	0	0	0	0	0	0	1
DGAT1	0	0	0	0	0	0	0	0	0	0	0	0	0	1	0	0	1
DGKH	1	0	0	0	0	0	0	0	0	0	0	0	0	0	0	0	1
DHCR24	0	0	0	0	0	1	0	0	0	0	0	1	0	0	0	0	2
DHFR	0	0	0	0	0	1	0	0	0	0	0	0	0	0	0	0	1
DHFRP1	0	0	0	0	0	1	0	0	0	0	0	0	0	0	0	0	1
DHODH	0	0	0	1	0	0	0	0	0	0	0	0	0	0	0	0	1
DHRS1	1	0	0	0	0	0	0	0	0	0	0	0	0	0	0	0	1
DHTKD1	0	0	1	0	0	0	0	0	0	0	0	0	0	0	0	0	1
DHX15	1	0	0	0	0	0	0	1	0	0	0	0	0	0	0	0	2
DHX30	0	0	1	0	0	0	0	0	0	0	0	0	0	0	0	0	1
DHX33	0	0	0	0	0	0	0	0	0	0	0	0	0	1	0	0	1
DHX35	0	0	1	0	0	0	0	0	0	0	0	0	0	0	0	0	1
DHX36	0	0	1	0	0	0	0	0	0	0	0	0	0	0	0	0	1
DHX37	0	0	1	0	0	0	0	0	0	0	0	0	0	0	0	0	1
DHX38	0	0	1	0	0	0	0	0	0	0	0	0	0	1	0	0	2
DHX57	0	1	0	0	0	0	0	0	0	0	0	0	0	1	0	0	2
DHX8	0	0	1	0	0	0	0	0	0	0	0	0	0	0	0	0	1
DHX9	0	1	0	0	0	0	1	0	0	0	0	0	0	0	0	0	2
DIABLO	0	1	1	0	0	0	0	0	0	0	0	0	0	0	0	0	2
DICER1	0	1	1	0	1	0	0	0	0	1	0	0	0	1	0	0	5
DIEXF	0	0	1	0	0	0	0	0	0	0	0	0	0	0	0	0	1
DIO3	0	0	0	0	0	0	0	0	0	0	0	0	0	1	0	0	1
DIP2A	0	0	0	0	0	0	0	1	0	0	0	0	0	0	0	0	1
DIS3L	0	0	0	1	0	0	0	0	0	0	0	0	0	0	0	0	1
DIS3L2	0	1	0	0	0	0	0	0	0	0	0	0	0	0	0	0	1
DISC1	0	1	0	0	0	0	0	0	0	0	0	0	0	0	0	0	1
DIXDC1	0	0	1	0	0	0	0	0	0	0	0	0	0	0	0	0	1
DKC1	0	0	1	0	0	0	0	0	0	0	0	0	0	0	0	0	1
DKK1	1	0	0	0	0	0	0	0	0	0	0	0	0	0	0	0	1
DKK2	0	0	0	0	0	0	0	0	1	0	0	0	0	0	0	0	1
DKK3	0	0	0	0	0	0	1	0	0	0	0	0	0	1	0	0	2
DKK4	0	0	0	0	0	0	1	0	0	0	0	0	0	0	0	0	1
DLC1	0	0	1	0	0	0	0	0	0	0	0	0	0	0	0	0	1
DLD	0	0	1	0	0	0	0	0	0	0	0	1	0	0	0	0	2
DLG1	0	0	0	0	1	0	0	0	0	0	0	0	0	0	0	0	1
DLGAP3	0	0	1	0	0	0	0	0	0	0	0	0	0	0	0	0	1
DLL1	1	0	0	0	0	0	0	0	0	0	0	0	0	0	0	0	1
DLX2	0	0	0	0	0	0	0	0	0	0	0	0	0	0	0	1	1
DMAP1	0	0	1	0	0	0	0	0	0	0	0	0	0	0	0	0	1
DMD	0	0	1	0	1	0	0	0	0	0	0	0	0	0	0	0	2
DMPK	0	0	1	0	0	0	0	0	0	0	0	0	0	0	0	0	1
DMRT2	0	0	1	0	0	0	0	0	0	0	0	0	0	0	0	0	1
DMTF1	0	0	1	0	1	0	0	0	0	0	0	0	0	0	0	0	2
DMTN	1	0	0	0	0	0	0	0	0	0	0	0	0	0	0	0	1
DNA2	0	1	0	0	0	1	0	0	0	0	0	0	0	0	0	0	2
DNAH9	0	1	0	0	0	0	0	0	0	0	0	0	0	0	0	0	1
DNAJA1	0	0	1	0	0	0	0	0	0	0	0	0	0	0	0	0	1
DNAJA2	0	0	1	0	0	0	0	0	0	0	0	0	0	0	0	0	1
DNAJA3	0	0	0	0	0	0	0	0	0	0	0	1	0	0	0	0	1
DNAJA4	0	0	1	0	0	0	0	0	0	0	0	0	0	0	0	0	1
DNAJB1	1	0	1	0	0	0	0	0	0	0	0	0	0	0	0	0	2
DNAJB12	0	0	0	0	0	1	0	0	0	0	0	0	0	0	0	0	1
DNAJB13	0	0	0	1	0	1	0	0	0	0	0	0	0	0	0	0	2
DNAJB4	0	0	1	1	0	0	0	0	0	0	0	0	0	0	0	0	2
DNAJB6	0	0	0	1	0	0	0	0	0	0	0	0	0	0	0	0	1
DNAJB9	0	0	0	1	0	0	1	0	0	0	0	0	0	0	0	0	2
DNAJC1	0	0	1	0	0	0	0	0	0	0	0	0	0	0	0	0	1
DNAJC10	1	0	1	1	0	1	0	0	0	0	0	0	0	0	0	0	4
DNAJC15	0	0	1	0	0	0	0	0	0	0	0	0	0	0	0	0	1
DNAJC16	0	0	0	0	1	0	0	0	0	0	0	0	0	0	1	0	2
DNAJC2	0	0	1	0	0	0	0	0	0	0	0	0	0	0	0	0	1
DNAJC27	0	0	0	1	0	0	0	0	1	0	0	0	0	0	1	0	3
DNAJC28	0	1	0	1	0	0	0	0	0	0	0	0	0	0	0	0	2
DNAJC3	0	0	0	0	0	1	0	0	0	0	0	0	0	0	0	0	1
DNAJC6	0	1	0	0	0	0	0	0	0	0	0	0	0	0	0	0	1
DNAJC9	0	0	1	0	0	0	0	0	0	0	0	0	0	0	0	0	1
DNAL1	0	1	0	1	0	0	0	0	0	0	0	0	0	0	0	0	2
DND1	0	0	0	0	0	1	0	0	0	0	0	0	0	0	0	0	1
DNM1L	0	0	0	1	1	0	1	0	0	0	0	0	0	0	0	0	3
DNM2	0	0	0	0	0	0	0	0	0	0	0	0	0	0	0	1	1
DNMBP	0	0	0	0	0	0	0	1	0	0	0	0	0	0	0	0	1
DNMT1	0	0	0	0	0	0	0	1	0	0	0	0	1	0	0	0	2
DNMT3A	0	0	0	0	0	0	0	0	0	1	0	0	0	0	0	0	1
DNMT3B	0	0	0	0	0	0	0	1	0	1	0	0	0	0	0	0	2
DNPEP	0	0	0	0	0	1	0	0	0	0	0	0	0	0	0	0	1
DNTTIP2	0	0	1	1	0	0	0	0	0	0	0	0	0	0	0	0	2
DOCK10	0	0	0	0	1	0	0	0	0	0	0	0	0	0	0	0	1
DOCK11	0	0	1	0	0	0	0	0	0	0	0	1	0	0	0	0	2
DOCK4	0	0	0	0	1	0	0	0	0	0	0	0	0	0	0	0	1
DOCK5	0	0	1	0	1	0	0	0	0	0	0	0	0	0	0	0	2
DOCK7	0	0	0	0	1	0	0	0	0	0	0	0	0	0	0	0	1
DOCK9	0	0	1	0	0	0	0	0	0	0	0	0	0	0	0	0	1
DOK4	0	0	0	0	0	0	0	0	0	0	0	0	0	0	1	0	1
DOK6	1	0	0	0	0	0	0	0	0	0	0	0	0	0	0	0	1
DOLK	0	0	0	0	0	0	0	0	0	0	0	0	1	0	0	0	1
DOLPP1	1	0	0	0	0	0	0	0	0	0	0	0	0	0	0	0	1
DPF1	0	0	0	0	0	0	0	0	0	0	0	0	0	0	0	1	1
DPH5	0	1	0	0	0	0	0	0	0	0	0	0	0	0	0	0	1
DPH7	0	0	0	0	0	0	1	0	0	0	0	0	0	0	0	0	1
DPP7	1	0	0	0	0	0	0	0	0	0	0	0	0	0	0	0	1
DPP8	0	0	1	0	0	0	0	0	0	0	0	0	0	0	0	0	1
DPY19L1	1	0	0	0	0	0	0	0	0	0	0	0	0	0	0	0	1
DPY19L3	0	0	0	0	0	0	0	0	1	0	0	0	0	0	0	0	1
DPY19L4	0	0	0	0	0	0	0	0	0	0	0	0	1	0	0	0	1
DPY30	1	0	0	0	0	0	0	0	0	0	0	0	0	0	0	0	1
DPYD	0	0	0	0	0	0	0	0	1	0	0	0	0	0	0	0	1
DPYSL2	0	0	0	1	0	0	0	0	0	0	0	0	0	0	0	0	1
DRAM2	0	0	0	0	0	0	0	0	0	0	0	0	0	1	0	0	1
DRAP1	1	0	0	0	0	0	0	0	0	0	0	0	0	0	0	0	1
DRAXIN	0	0	0	1	0	1	0	0	0	0	0	0	0	0	0	0	2
DROSHA	1	0	0	0	0	0	0	0	0	0	0	0	0	0	0	0	1
DSC2	0	0	0	0	0	1	1	0	0	1	0	0	0	0	0	0	3
DSC3	0	1	0	0	0	0	0	0	0	0	0	0	0	0	0	0	1
DSCR3	0	0	1	0	0	1	0	0	0	0	0	0	0	0	0	0	2
DSE	0	0	0	0	1	0	0	0	0	0	0	0	0	0	0	0	1
DSG2	1	0	0	0	0	0	0	0	0	0	0	0	0	0	0	0	1
DSN1	0	0	0	0	0	1	0	0	0	0	0	0	0	0	0	0	1
DSP	0	0	1	0	0	0	0	0	0	0	0	0	0	0	0	0	1
DSPP	0	0	0	1	0	0	0	0	0	0	0	0	0	0	0	0	1
DST	0	0	0	0	0	0	0	1	0	0	0	0	0	0	0	0	1
DTD1	0	0	1	0	0	0	0	0	0	0	0	0	0	0	0	0	1
DTD2	0	0	0	0	0	1	0	0	0	0	0	0	0	0	0	0	1
DTL	0	0	0	0	0	1	0	0	0	0	0	0	0	0	0	0	1
DTX1	1	0	0	0	0	0	0	0	0	0	0	0	0	0	0	0	1
DTX3L	0	1	0	0	1	0	0	0	0	0	0	0	0	0	0	0	2
DUS1L	0	0	0	0	0	1	0	0	0	0	0	0	0	0	0	0	1
DUS3L	0	0	0	0	0	0	0	0	0	0	0	0	0	0	1	0	1
DUSP1	0	1	0	0	0	0	0	0	0	0	0	0	0	0	0	0	1
DUSP10	0	0	0	0	1	0	0	0	0	0	0	0	0	0	0	0	1
DUSP14	0	0	1	0	0	0	0	0	0	0	0	0	0	0	0	0	1
DUSP18	0	0	0	1	0	0	0	0	0	0	0	0	0	0	0	0	1
DUSP19	0	0	0	0	0	1	0	0	0	0	0	0	0	0	0	0	1
DUSP2	0	0	0	1	0	0	0	0	0	1	0	0	0	0	0	0	2
DUSP3	0	0	0	0	0	0	0	0	0	0	0	0	0	0	1	0	1
DUSP4	0	0	0	0	0	0	0	1	0	0	0	0	0	0	0	0	1
DUSP5	0	0	0	0	0	0	1	0	1	0	0	0	0	0	0	0	2
DUSP6	0	0	0	0	0	0	0	0	0	0	0	0	0	1	0	0	1
DUSP7	0	0	0	0	0	1	0	0	0	0	0	0	0	0	0	0	1
DUSP8	0	0	0	0	1	0	0	0	0	0	0	0	0	0	0	0	1
DUX4L9	1	0	0	0	0	0	0	0	0	0	0	0	0	0	0	0	1
DVL3	0	1	0	0	0	1	0	0	0	0	0	0	0	0	0	0	2
DYNC1H1	0	0	0	0	0	0	0	0	0	0	1	0	0	0	0	0	1
DYNC1LI1	1	0	0	0	0	0	0	0	0	0	0	0	0	0	0	0	1
DYNC1LI2	0	0	0	1	1	0	0	0	0	0	0	0	0	0	0	0	2
DYNC2H1	0	1	0	0	0	0	0	0	0	0	0	0	0	1	0	0	2
DYNC2LI1	0	0	0	0	0	0	0	0	1	0	0	0	0	0	0	0	1
DYNLL2	0	0	1	0	0	1	0	0	1	0	0	0	0	0	0	0	3
DYNLT1	0	0	0	0	0	0	0	0	0	1	0	0	0	0	0	0	1
DYRK1A	0	0	0	0	0	0	0	1	0	0	0	0	0	0	0	0	1
DYRK2	0	0	0	1	0	1	0	0	0	0	0	0	0	1	0	0	3
DYRK3	0	0	1	0	0	0	0	0	1	0	0	0	0	0	0	0	2
E2F1	0	1	0	1	1	1	0	0	0	0	0	0	0	0	0	0	4
E2F2	0	1	0	1	1	1	0	1	0	0	0	0	0	1	0	0	6
E2F3	0	0	1	1	1	1	0	0	0	0	0	0	0	1	0	1	6
E2F5	1	0	0	1	0	0	0	0	0	0	0	0	0	0	0	0	2
E2F6	0	1	0	0	0	0	0	0	0	0	0	0	0	0	0	0	1
E2F7	0	0	1	0	0	0	0	1	1	0	0	0	0	1	0	0	4
E4F1	0	0	0	0	0	0	0	0	0	0	0	1	0	0	0	0	1
EARS2	0	0	1	0	0	0	0	0	0	0	0	0	0	0	0	0	1
ECHDC1	0	1	1	0	0	0	0	0	0	0	0	0	0	0	0	0	2
ECHS1	1	0	0	0	0	0	0	0	0	0	0	0	0	0	0	0	1
ECI2	0	0	0	0	1	0	0	0	0	0	0	0	0	0	0	0	1
ECT2	0	0	0	0	0	0	0	0	1	0	1	0	0	0	0	0	2
EDA2R	0	0	0	0	0	0	0	0	0	0	0	0	0	0	0	1	1
EDC3	0	0	1	0	0	0	0	0	0	0	0	0	0	0	0	0	1
EDC4	0	0	1	0	0	0	0	0	0	0	0	0	0	0	0	0	1
EDEM1	0	0	0	0	0	0	1	0	0	0	1	0	1	1	0	0	4
EDEM3	0	1	0	0	0	0	0	1	0	0	0	0	0	0	0	0	2
EDF1	1	0	0	0	0	0	0	0	0	0	0	0	0	0	0	0	1
EDIL3	0	0	0	0	1	0	0	0	0	0	0	0	0	0	0	0	1
EDN1	1	1	0	0	0	0	0	0	0	0	0	0	0	0	0	0	2
EDRF1	0	0	0	0	1	0	0	0	0	0	0	0	0	0	0	0	1
EEA1	0	0	0	1	0	0	0	0	0	0	0	0	0	0	0	0	1
EEF1A1	0	0	1	0	0	1	1	0	0	0	1	0	1	1	1	1	8
EEF1B2	0	0	0	0	0	0	0	1	0	0	0	0	0	0	0	0	1
EEF1G	0	0	1	0	0	0	0	0	0	0	0	0	0	0	0	0	1
EEF2	0	1	1	0	0	0	0	0	0	0	0	0	0	0	0	0	2
EEF2K	0	0	1	0	0	0	0	0	0	0	0	0	0	0	0	0	1
EFCAB1	1	0	0	0	0	0	0	0	0	0	0	0	0	0	0	0	1
EFCAB11	0	0	0	1	0	0	0	0	0	0	0	0	0	0	0	0	1
EFCAB14	0	0	0	1	0	0	0	1	0	0	0	0	0	0	0	0	2
EFHD2	0	1	0	0	0	0	0	0	1	0	1	0	0	0	0	0	3
EFNA3	0	0	0	0	0	0	0	0	0	0	0	0	0	0	0	1	1
EFNB2	0	0	1	1	0	0	0	0	0	0	1	0	0	0	0	0	3
EFR3A	1	0	0	0	0	0	0	0	0	0	0	0	0	0	0	0	1
EFTUD2	1	0	1	0	0	0	0	0	0	0	0	0	0	0	0	0	2
EGFR	1	1	1	0	1	0	0	0	1	0	0	0	0	0	0	0	5
EGLN2	0	0	1	0	0	0	0	0	0	0	0	0	0	0	0	0	1
EGLN3	0	0	0	1	0	0	0	0	0	0	0	0	0	0	0	0	1
EGR2	0	0	0	0	0	0	0	0	0	0	0	0	1	0	0	0	1
EGR3	0	1	0	0	0	0	0	0	0	0	0	0	0	0	0	0	1
EHD1	0	0	0	0	0	0	0	1	0	0	0	0	0	1	0	0	2
EHD2	0	0	0	0	0	1	0	0	0	0	0	0	0	0	0	0	1
EHMT1	1	0	0	0	0	0	0	0	0	0	0	0	0	1	0	0	2
EHMT2	1	0	0	0	0	0	0	0	0	0	0	0	0	0	0	0	1
EID2B	0	0	0	0	0	0	1	0	0	0	0	0	0	0	0	0	1
EIF1	0	0	1	0	0	0	1	0	0	0	0	0	0	0	0	0	2
EIF1AD	0	0	0	0	0	1	0	0	0	0	0	0	0	1	0	0	2
EIF1AX	1	0	1	0	1	0	0	0	0	0	0	0	0	0	0	0	3
EIF2A	0	0	1	0	0	0	0	1	0	0	0	0	0	0	0	0	2
EIF2B2	0	0	1	1	0	0	0	0	0	0	0	0	0	0	0	0	2
EIF2B5	0	0	1	0	0	0	0	0	0	0	0	0	0	0	0	0	1
EIF2C4	0	1	0	0	0	0	0	0	0	0	0	0	0	0	0	0	1
EIF2S1	0	0	0	1	1	0	0	0	0	0	0	0	0	0	0	0	2
EIF2S2	0	0	0	0	0	0	0	0	1	0	0	0	0	0	0	0	1
EIF2S3	0	0	0	0	0	1	0	0	0	0	0	0	0	0	0	0	1
EIF3A	0	0	1	0	0	0	0	0	0	0	0	0	0	0	0	0	1
EIF3C	0	1	1	0	0	0	0	0	0	0	0	0	0	0	0	0	2
EIF3CL	0	0	1	0	0	0	0	0	0	0	0	0	0	0	0	0	1
EIF3E	0	0	1	0	0	0	0	0	0	0	0	0	0	0	0	0	1
EIF3F	0	0	1	0	0	0	0	0	0	0	0	0	0	0	0	0	1
EIF3H	0	0	1	0	0	0	0	0	0	0	0	0	0	0	0	0	1
EIF3J	0	1	0	0	0	0	0	0	0	0	0	0	0	0	0	0	1
EIF3K	0	0	1	0	0	0	0	0	0	0	0	0	0	0	1	0	2
EIF3M	0	0	1	0	0	0	0	0	0	0	0	0	0	0	0	0	1
EIF4A1	0	0	0	0	0	0	0	0	0	0	0	0	0	0	1	0	1
EIF4A2	0	0	0	1	1	0	0	0	0	0	0	0	0	0	0	0	2
EIF4A3	0	1	0	0	0	0	0	0	0	0	0	0	0	0	0	0	1
EIF4B	0	0	1	0	0	0	1	0	0	0	0	0	0	0	0	0	2
EIF4E	1	0	1	0	0	0	0	0	0	0	0	0	0	1	0	0	3
EIF4EBP1	0	0	0	0	0	0	1	0	0	0	0	0	0	1	0	0	2
EIF4EBP2	0	0	0	0	1	0	1	0	0	0	1	0	0	0	0	0	3
EIF4G1	1	0	1	0	0	0	0	0	0	0	1	0	0	0	0	0	3
EIF4G2	0	1	0	1	0	0	1	1	0	0	0	0	0	0	1	0	5
EIF4G3	0	0	1	0	0	1	0	0	0	0	0	0	0	0	0	0	2
EIF4H	0	0	0	1	0	1	0	0	0	0	0	0	0	0	0	0	2
EIF5	0	0	1	0	1	1	0	1	1	0	0	0	0	1	0	0	6
EIF5A	0	0	0	0	0	0	1	0	0	0	0	1	1	0	0	1	4
EIF5A2	0	0	0	1	0	0	1	0	1	0	0	0	0	1	0	0	4
EIF5AL1	0	0	0	0	0	0	0	0	0	0	0	0	1	0	0	1	2
EIF5B	0	0	1	0	0	0	0	0	0	0	0	0	0	0	0	0	1
ELAC2	0	0	1	0	0	0	0	0	0	0	0	0	0	0	0	0	1
ELAVL1	0	0	1	0	0	0	0	0	0	0	0	0	0	0	0	0	1
ELAVL2	0	0	0	1	0	0	0	1	0	0	0	0	0	0	0	0	2
ELAVL4	0	0	0	0	1	0	0	0	0	0	0	0	0	0	0	0	1
ELF4	0	0	0	0	0	0	1	0	0	0	0	0	0	0	0	0	1
ELK4	0	0	1	1	0	0	0	0	0	0	0	0	0	0	0	0	2
ELL2	0	0	0	0	0	0	0	0	1	0	0	0	0	0	0	0	1
ELMO1	0	0	0	0	0	0	0	0	1	0	0	0	0	0	0	0	1
ELMOD2	1	0	0	0	0	0	0	0	0	0	0	0	0	0	0	0	1
ELMSAN1	0	0	0	1	0	0	0	0	0	1	0	0	0	0	0	0	2
ELOVL1	0	0	1	0	0	0	0	0	0	0	0	0	0	0	0	0	1
ELOVL4	0	0	0	0	1	0	0	0	0	0	0	0	0	0	0	0	1
ELOVL5	0	0	1	0	0	0	0	0	0	0	0	0	0	0	0	0	1
ELOVL6	0	0	0	0	0	0	0	1	0	0	0	0	0	0	0	0	1
ELOVL7	0	0	0	0	1	0	0	0	0	0	0	0	0	0	0	0	1
ELP2	0	0	0	0	0	1	0	0	0	0	0	0	0	0	0	0	1
ELP3	0	0	1	0	0	0	0	0	0	0	0	0	0	0	0	0	1
EMC1	0	0	0	1	0	0	0	0	0	0	0	0	0	1	0	0	2
EMC2	0	0	0	0	0	1	0	0	0	0	0	0	0	0	0	0	1
EMC3	0	0	0	0	0	1	0	0	0	0	0	0	0	0	0	0	1
EMC6	0	0	1	0	0	0	0	0	0	0	0	0	0	0	0	0	1
EMC7	0	0	0	0	0	1	0	0	0	0	0	0	0	0	0	0	1
EMD	1	0	0	0	0	0	1	0	0	0	0	0	0	1	0	0	3
EME2	0	0	0	0	0	0	1	0	0	0	0	0	0	0	0	0	1
EMILIN2	0	1	0	0	0	0	0	0	0	0	0	0	0	0	0	0	1
EML3	1	0	0	0	0	0	0	0	0	0	0	0	0	0	0	0	1
EML4	1	0	1	0	0	0	0	0	0	0	0	0	0	0	0	0	2
EMP1	0	0	0	0	0	1	0	0	0	1	0	0	0	0	0	0	2
EMP2	0	0	0	0	0	1	0	0	0	0	0	0	0	0	0	0	1
EMP3	1	0	0	0	0	0	0	0	0	0	0	0	0	0	0	0	1
EN2	0	0	1	0	0	0	0	0	1	0	0	0	0	0	0	0	2
ENAH	0	0	0	0	1	0	0	0	0	0	0	0	0	0	0	0	1
ENDOU	0	0	0	0	0	0	0	0	1	0	0	0	0	0	0	0	1
ENO4	0	0	0	0	1	0	0	0	0	0	0	0	0	0	0	0	1
ENPEP	0	0	0	0	0	0	0	0	0	0	0	0	0	1	0	0	1
ENPP2	0	0	0	0	0	0	0	0	0	1	0	0	0	0	0	0	1
ENPP4	0	0	1	0	0	0	0	0	0	0	0	0	0	0	0	0	1
ENPP5	0	0	0	1	0	0	0	0	0	0	0	0	0	0	0	0	1
ENTHD1	0	0	0	0	0	0	1	0	0	0	0	0	0	0	0	0	1
ENTPD1	0	0	1	0	0	0	0	0	0	1	0	0	0	0	0	0	2
ENTPD4	0	0	0	1	0	0	0	0	0	0	0	0	0	0	0	0	1
ENTPD6	0	0	1	0	0	0	0	0	0	0	0	0	0	0	0	0	1
ENTPD7	0	0	1	1	0	0	0	0	0	0	0	0	0	0	0	0	2
ENY2	0	0	1	0	0	0	0	0	0	0	0	0	0	0	0	0	1
EP300	0	0	0	0	0	0	1	0	0	0	0	0	0	0	0	0	1
EP400	0	0	0	0	0	0	0	1	0	0	0	0	0	0	0	0	1
EPB41	0	0	0	0	0	1	0	0	0	0	0	0	0	0	0	0	1
EPB41L1	0	0	0	0	0	0	0	0	0	0	0	0	0	0	0	1	1
EPB41L2	1	0	0	0	0	0	0	0	0	0	0	0	0	0	0	0	1
EPB41L3	0	0	0	0	0	0	0	1	0	0	0	0	0	0	0	0	1
EPB41L4B	1	0	0	0	0	0	0	0	0	0	0	0	0	0	0	0	1
EPC1	0	0	1	0	0	0	0	0	0	0	0	0	0	0	0	0	1
EPG5	0	0	0	0	0	1	0	1	0	0	0	0	0	0	0	0	2
EPHA2	0	0	1	0	0	0	0	0	0	0	0	0	0	0	0	0	1
EPHA4	0	1	0	1	1	0	0	0	0	0	0	0	0	0	0	0	3
EPHA7	0	0	0	0	0	0	0	0	0	0	0	0	0	1	0	0	1
EPHB2	0	0	0	0	0	0	0	0	0	0	0	0	0	0	0	1	1
EPHB4	0	0	0	1	0	0	0	0	0	0	0	0	0	0	0	0	1
EPHX2	0	0	0	0	0	0	0	0	0	1	0	0	0	0	0	0	1
EPM2A	0	0	0	0	1	0	0	0	0	0	0	0	0	0	0	0	1
EPM2AIP1	0	0	1	0	1	0	0	0	0	0	0	0	0	0	0	0	2
EPO	0	0	0	0	0	0	0	0	0	0	0	0	0	1	0	0	1
EPOR	0	0	0	0	0	0	0	0	0	0	0	0	0	1	0	0	1
EPS15L1	0	0	0	1	0	0	0	0	0	0	0	0	0	0	0	0	1
EPT1	0	0	1	0	0	0	0	0	0	0	0	0	0	0	0	0	1
ERAP1	0	0	0	1	0	0	0	0	0	0	0	0	0	0	0	0	1
ERBB2	0	0	0	0	1	0	1	0	0	0	0	0	0	1	0	0	3
ERBB3	0	0	0	0	0	1	0	0	0	0	0	0	0	1	0	0	2
ERC1	0	0	0	0	0	0	0	0	1	0	0	0	0	0	0	0	1
ERGIC1	0	0	0	0	0	1	0	0	0	0	0	0	0	0	0	0	1
ERGIC2	0	0	0	1	0	0	1	0	0	0	0	0	0	0	0	0	2
ERLIN2	0	0	1	0	0	0	0	0	0	0	0	0	0	0	0	0	1
ERMN	1	0	0	0	0	0	0	0	0	0	0	0	0	0	0	0	1
ERN1	0	1	0	0	0	0	0	0	0	0	0	0	0	0	0	0	1
ERO1A	0	0	0	0	0	1	0	0	0	0	0	0	0	0	0	0	1
ERO1L	0	0	0	0	0	1	0	0	0	0	0	0	0	0	0	0	1
ERP44	0	0	0	0	1	0	0	0	0	0	0	0	0	0	0	0	1
ESCO1	0	0	0	0	0	1	0	0	0	0	0	0	0	0	0	0	1
ESF1	0	0	0	0	0	1	0	0	0	0	0	0	0	0	0	0	1
ESPL1	0	1	0	0	0	0	0	0	0	0	0	0	0	0	0	0	1
ESR1	0	0	0	1	0	0	0	1	0	0	0	0	1	0	0	0	3
ESR2	0	0	0	1	0	0	0	0	0	0	0	0	0	0	0	0	1
ESRP1	0	0	0	0	0	0	1	0	0	0	0	0	0	0	0	0	1
ESRP2	0	0	0	0	0	0	0	0	0	0	0	0	0	1	0	0	1
ESYT1	1	0	0	0	0	0	0	0	0	0	0	0	0	0	0	0	1
ESYT2	0	0	0	0	1	1	0	0	0	0	0	0	0	0	0	0	2
ETF1	0	0	0	1	0	0	0	1	0	0	0	0	0	1	0	0	3
ETFA	0	0	0	0	0	0	1	0	0	0	0	0	0	0	0	0	1
ETNK1	1	0	1	0	1	0	0	0	0	0	0	0	0	0	0	0	3
ETS1	1	0	0	0	0	0	0	0	0	0	0	0	0	1	0	0	2
ETV7	1	0	0	0	0	0	0	0	0	0	0	0	0	0	0	0	1
EVI5	0	0	0	0	0	0	0	0	0	0	1	0	0	0	0	0	1
EWSR1	0	1	0	0	0	0	0	0	0	0	0	0	1	0	0	0	2
EXD2	0	0	1	0	0	0	0	0	0	0	0	0	0	0	0	0	1
EXO5	0	0	0	1	0	0	0	0	0	0	0	0	0	0	0	0	1
EXOC2	1	0	0	0	0	0	0	0	0	0	0	0	0	0	0	0	1
EXOC3	1	0	0	0	0	0	0	0	0	0	0	0	0	0	0	0	1
EXOC5	0	0	0	0	1	0	1	0	0	0	0	0	0	0	0	0	2
EXOC6B	0	0	0	0	0	0	1	0	0	0	0	0	0	0	1	0	2
EXOC7	0	0	0	0	0	0	0	0	0	0	0	0	0	1	0	0	1
EXOC8	0	0	0	0	1	0	0	0	0	0	0	0	0	0	0	0	1
EXOSC1	0	0	0	0	0	1	0	0	0	0	0	0	0	0	0	0	1
EXOSC2	0	0	0	0	0	1	0	0	0	0	1	0	0	0	0	0	2
EXOSC3	0	0	0	0	0	1	0	0	0	0	0	0	0	0	0	0	1
EXOSC8	0	0	0	0	0	1	0	0	0	0	0	0	0	0	0	0	1
EXPH5	0	1	0	0	0	0	0	0	0	0	0	0	0	0	0	0	1
EXT1	0	0	1	0	0	0	0	0	0	0	0	0	0	0	0	0	1
EXTL3	0	0	0	0	0	0	0	0	0	0	0	1	0	1	0	0	2
EZH1	0	0	1	1	0	0	0	0	0	0	0	0	0	0	0	0	2
EZH2	0	1	0	0	0	0	1	1	0	0	0	0	0	0	0	0	3
EZR	0	0	0	0	0	0	1	0	0	0	0	0	0	0	0	0	1
F11R	1	0	0	0	0	0	0	0	0	0	0	0	0	0	0	0	1
F2	1	0	1	0	0	0	0	0	0	0	0	0	0	0	0	0	2
F2R	0	1	0	1	0	0	0	0	0	0	0	0	0	0	0	0	2
F2RL1	1	0	0	1	0	0	0	0	0	0	0	0	0	0	0	0	2
F2RL3	0	0	0	1	0	0	0	0	0	0	0	0	0	0	0	0	1
F3	0	0	0	1	0	0	0	0	0	0	0	0	0	0	0	0	1
FAAP24	0	0	0	1	0	0	0	0	0	0	0	0	0	0	0	0	1
FABP3	1	0	0	0	0	0	0	0	0	0	0	0	0	0	0	0	1
FADD	1	0	0	0	0	0	0	0	1	0	0	0	0	0	0	0	2
FADS1	1	0	0	0	0	0	0	0	0	0	0	0	0	0	0	0	1
FAF1	0	0	0	0	0	1	0	0	0	0	0	0	0	0	0	0	1
FAF2	0	0	0	1	0	0	0	0	0	0	0	0	0	0	0	0	1
FAH	0	0	0	0	0	1	0	0	0	0	0	0	0	0	0	0	1
FAHD1	0	0	0	1	0	0	0	0	0	0	0	0	0	0	0	0	1
FAM102A	1	0	0	1	0	0	0	0	0	0	0	0	0	0	0	0	2
FAM102B	0	0	0	0	0	0	0	0	0	1	0	0	0	0	0	0	1
FAM103A1	0	0	1	0	0	0	0	0	0	0	0	0	0	0	0	0	1
FAM104A	0	1	0	0	0	0	0	0	0	0	0	0	0	0	0	0	1
FAM105A	0	1	0	0	0	0	0	0	0	0	0	0	0	0	0	0	1
FAM105B	0	1	1	0	0	0	0	0	0	1	1	0	0	0	0	0	4
FAM117B	0	0	0	1	0	0	0	0	0	0	0	0	0	0	0	0	1
FAM122A	0	0	1	0	0	0	0	0	0	0	0	0	0	0	1	0	2
FAM122B	0	0	1	0	0	0	0	0	0	0	0	0	0	0	0	0	1
FAM122C	0	0	1	0	0	0	0	0	0	0	0	0	0	0	0	0	1
FAM126B	0	0	0	1	1	0	0	1	0	1	0	0	0	0	0	0	4
FAM127B	0	0	0	0	0	0	0	0	0	0	0	0	0	0	0	1	1
FAM129A	0	0	0	1	0	0	1	0	0	0	0	0	0	0	0	0	2
FAM129B	0	0	1	0	0	0	0	0	0	0	0	0	0	0	0	0	1
FAM134A	0	0	0	0	0	0	0	1	0	0	0	0	0	0	0	0	1
FAM136A	0	0	0	0	1	0	0	0	1	0	0	0	0	0	0	0	2
FAM13C	0	1	0	0	0	0	0	0	0	0	0	0	0	0	0	0	1
FAM150B	0	0	1	0	0	0	0	0	0	0	0	0	0	0	0	0	1
FAM155B	0	0	1	0	0	0	0	0	0	0	0	0	0	0	1	0	2
FAM160B1	0	0	0	1	0	0	0	0	0	0	0	0	0	0	1	0	2
FAM167A	1	0	0	0	0	0	0	0	0	0	0	0	0	0	0	0	1
FAM168A	0	0	1	0	0	0	0	0	0	0	0	0	0	0	0	1	2
FAM168B	0	0	0	0	0	0	0	0	0	0	0	0	0	0	1	0	1
FAM171A1	0	0	0	0	0	0	0	0	0	0	1	0	0	0	0	0	1
FAM171A2	0	1	0	0	0	0	0	0	0	0	0	0	0	0	0	0	1
FAM171B	0	0	0	0	0	0	0	0	0	0	0	1	0	0	0	0	1
FAM172A	0	0	0	0	0	0	0	0	0	0	0	0	0	0	1	0	1
FAM174B	0	0	0	0	0	0	0	0	0	0	0	0	0	1	0	0	1
FAM177A1	0	0	0	0	0	1	0	1	0	0	0	0	0	0	0	0	2
FAM189B	0	0	1	0	0	0	0	0	0	0	0	0	0	0	0	0	1
FAM193A	0	0	0	0	0	0	0	0	0	1	0	0	0	0	0	0	1
FAM199X	0	0	0	0	0	0	0	0	0	0	0	0	0	1	0	0	1
FAM19A1	0	0	0	0	0	0	0	0	0	0	0	0	0	1	0	0	1
FAM208A	1	0	1	0	0	0	0	0	0	0	0	0	0	1	0	0	3
FAM20B	0	0	0	0	1	0	0	1	0	0	0	0	0	0	0	0	2
FAM210A	0	0	0	1	0	0	0	0	0	0	0	0	0	0	0	0	1
FAM213A	0	0	0	1	0	0	0	0	0	0	0	0	0	0	0	0	1
FAM216B	1	0	0	0	0	0	0	0	0	0	0	0	0	0	0	0	1
FAM217B	0	0	0	0	1	1	0	0	1	0	0	0	0	0	0	0	3
FAM21C	0	0	0	0	0	0	0	0	1	0	0	0	0	0	0	0	1
FAM221A	0	0	0	0	0	0	0	0	0	0	0	0	1	0	0	0	1
FAM222B	0	1	0	0	0	0	0	0	0	0	0	0	0	0	0	0	1
FAM229B	0	0	1	0	0	0	0	0	0	0	0	0	0	0	0	0	1
FAM32A	0	0	0	0	0	0	0	0	0	0	0	0	0	0	1	0	1
FAM3C	0	0	0	0	1	0	0	0	0	0	0	0	0	0	0	0	1
FAM43A	0	1	0	0	0	0	0	0	0	0	0	0	0	0	0	0	1
FAM46A	0	0	0	0	1	0	0	0	0	0	0	0	0	0	0	0	1
FAM46C	0	0	0	1	0	0	0	0	0	0	0	0	0	0	0	0	1
FAM49B	0	0	0	0	0	0	0	0	1	0	0	0	0	0	0	0	1
FAM57A	1	0	0	1	0	0	0	0	0	0	0	0	0	0	0	0	2
FAM60A	0	0	0	0	0	0	0	0	0	0	0	0	0	1	0	0	1
FAM63B	0	0	0	0	1	0	0	0	0	0	0	0	0	0	0	0	1
FAM69A	0	0	1	0	0	0	0	0	1	0	0	0	0	0	0	0	2
FAM71F2	0	0	0	0	0	0	0	0	0	1	0	0	0	0	0	0	1
FAM73A	0	0	1	0	0	0	0	0	0	0	1	0	0	0	0	0	2
FAM73B	0	0	0	0	0	0	0	0	1	0	0	0	0	0	0	1	2
FAM81A	1	0	0	0	0	0	0	0	0	0	0	0	0	0	0	0	1
FAM83D	0	0	0	1	0	0	0	0	0	0	0	0	0	0	0	0	1
FAM83G	0	1	0	0	0	0	0	0	0	0	0	0	0	0	0	0	1
FAM83H	0	0	0	0	0	0	0	0	0	0	0	0	0	0	0	1	1
FAM84B	0	0	0	0	0	0	0	0	1	0	0	0	0	0	0	0	1
FAM89A	0	0	1	1	0	0	0	0	0	0	0	0	0	0	1	0	3
FAM91A1	0	0	0	0	0	0	0	0	0	0	0	0	0	1	0	0	1
FAM96B	0	0	1	0	0	0	0	0	0	0	0	0	0	0	0	0	1
FANCF	0	0	0	0	0	1	0	0	0	0	0	0	0	0	0	0	1
FANCI	1	0	0	0	1	0	0	0	0	0	0	0	0	0	0	0	2
FARSA	0	1	0	0	0	0	0	0	1	0	0	0	0	0	0	0	2
FARSB	0	0	0	0	0	0	0	0	0	0	0	0	1	0	0	0	1
FAS	0	0	0	0	1	0	0	0	0	0	0	0	0	0	0	0	1
FASLG	0	0	0	0	1	0	1	0	0	0	0	0	0	0	0	0	2
FASN	1	0	1	0	0	0	0	1	1	0	0	0	0	0	0	0	4
FASTKD1	0	0	1	0	0	0	0	0	0	0	0	0	0	0	0	0	1
FASTKD2	0	0	1	0	0	0	0	0	0	0	0	0	0	0	0	0	1
FAT1	0	0	0	0	0	0	0	0	0	0	0	0	0	1	0	0	1
FAT2	0	0	1	0	0	0	0	0	0	0	0	0	0	0	1	0	2
FAT3	0	0	1	0	0	0	0	0	0	0	0	0	0	0	0	0	1
FAXC	0	0	0	1	0	0	0	1	0	0	0	0	0	0	0	0	2
FAXDC2	0	0	0	0	1	0	0	0	0	0	0	0	0	0	0	0	1
FBLIM1	0	0	0	0	0	1	0	0	0	0	0	0	0	0	0	0	1
FBLN2	1	0	0	0	0	0	0	0	0	0	0	0	0	0	0	0	1
FBN1	1	0	0	0	0	0	0	0	0	1	0	0	0	1	0	0	3
FBRS	0	0	0	0	0	0	0	0	0	1	0	0	0	0	0	0	1
FBXL13	0	0	0	0	1	0	0	0	0	0	0	0	0	0	0	0	1
FBXL15	0	0	0	0	0	0	0	0	0	0	0	0	1	0	0	0	1
FBXL16	0	0	0	0	0	0	0	0	0	0	0	0	0	0	1	0	1
FBXL17	0	0	0	0	1	0	0	0	0	0	0	0	0	0	0	0	1
FBXL18	0	0	1	0	0	0	0	0	0	0	0	0	0	0	0	0	1
FBXL2	0	0	0	0	1	0	0	0	0	0	0	0	0	0	0	0	1
FBXL20	0	1	1	0	0	0	0	0	0	0	0	0	0	1	0	0	3
FBXL5	0	0	0	1	0	0	0	0	0	0	0	0	0	0	0	0	1
FBXL7	0	0	0	1	0	0	0	0	0	0	0	0	0	0	0	0	1
FBXO10	0	0	0	1	0	0	0	0	0	0	0	0	0	0	0	0	1
FBXO11	0	0	0	0	1	0	0	1	0	0	0	0	0	0	1	0	3
FBXO21	0	0	0	1	0	0	0	0	0	0	1	0	0	0	0	0	2
FBXO22	1	0	0	0	0	0	0	0	0	0	0	0	0	0	0	0	1
FBXO3	0	0	1	0	1	0	0	0	0	0	0	0	0	0	0	0	2
FBXO31	0	0	0	1	0	0	0	0	0	0	0	0	0	0	0	0	1
FBXO33	1	0	0	0	0	0	0	0	0	0	0	0	0	0	0	0	1
FBXO34	0	0	0	0	0	1	0	0	0	0	0	0	0	0	0	0	1
FBXO36	0	0	0	0	0	1	0	0	0	0	0	0	0	0	0	0	1
FBXO38	0	0	0	0	0	0	0	0	0	0	0	0	0	1	0	0	1
FBXO41	0	0	1	0	0	0	0	0	0	0	0	0	0	0	0	0	1
FBXO45	1	0	0	0	0	0	0	0	0	0	0	0	0	0	0	0	1
FBXO46	0	0	0	0	0	0	0	0	1	0	0	0	0	0	0	0	1
FBXO48	0	0	0	1	0	0	0	0	0	0	0	0	0	0	0	0	1
FBXW11	0	0	1	0	0	0	0	0	0	0	0	0	0	0	0	0	1
FBXW2	0	1	0	0	0	0	0	0	0	0	0	0	0	0	0	0	1
FBXW7	0	0	1	0	0	0	1	0	1	0	0	0	0	0	0	0	3
FCF1	0	0	1	0	0	0	0	0	0	0	0	0	0	0	0	0	1
FCHO2	0	0	0	1	0	0	0	0	0	0	0	0	0	0	0	0	1
FCHSD2	0	0	0	0	0	0	0	0	1	0	0	0	0	0	0	0	1
FDXR	0	0	1	0	0	0	0	0	0	0	0	0	0	0	0	0	1
FECH	0	0	1	0	0	0	1	0	0	0	0	0	0	0	0	0	2
FEM1A	0	0	0	1	0	0	0	0	0	0	0	0	0	0	0	0	1
FEM1B	0	0	0	1	0	0	0	0	1	1	0	0	0	0	0	0	3
FEM1C	0	0	1	1	0	0	0	0	0	0	0	0	0	0	0	0	2
FEN1	0	0	0	0	0	1	0	0	0	0	0	0	0	0	0	0	1
FER	0	0	0	0	0	0	0	1	0	0	0	0	0	0	0	0	1
FERMT2	1	0	0	0	1	0	0	0	0	0	0	0	0	0	0	0	2
FEZ2	0	0	0	1	0	0	0	0	0	0	0	0	0	0	0	0	1
FGA	0	0	0	0	0	0	0	0	0	1	0	0	0	0	0	0	1
FGB	0	0	0	0	0	0	0	0	0	1	0	0	0	0	0	0	1
FGD4	1	0	0	0	0	0	0	0	0	0	0	0	0	0	0	0	1
FGD5-AS1	0	0	0	0	0	0	0	0	0	0	0	0	0	0	1	0	1
FGF12	0	0	0	0	1	0	0	0	0	0	0	0	0	0	0	0	1
FGF2	0	0	1	0	0	0	1	0	0	0	0	0	0	0	0	0	2
FGF9	0	0	0	0	0	0	0	1	0	0	0	0	0	0	0	0	1
FGFR1	0	0	1	0	0	0	0	0	0	0	0	0	0	0	0	0	1
FGFR1OP	0	0	0	1	0	0	0	0	0	0	0	0	0	0	0	0	1
FGFR2	1	0	0	0	0	0	0	0	0	0	0	0	0	1	0	0	2
FGFR3	0	0	0	0	0	1	0	0	0	0	0	1	1	0	0	0	3
FGFR4	0	0	1	0	0	0	0	0	0	0	0	0	0	0	0	0	1
FGFRL1	0	0	0	0	1	0	0	0	0	0	0	0	0	0	0	0	1
FGG	0	0	0	0	0	0	0	0	0	1	0	0	0	0	0	0	1
FHDC1	1	0	0	1	0	0	0	0	0	0	0	0	0	0	0	0	2
FHL1	0	0	0	0	0	0	0	0	0	0	1	0	0	0	0	0	1
FHL2	0	0	0	0	0	0	0	0	1	0	0	0	0	0	0	0	1
FICD	0	0	0	1	0	0	0	0	0	0	0	0	0	0	0	0	1
FIG4	1	0	0	0	0	0	0	0	0	0	0	0	0	0	0	0	1
FIGN	0	1	0	0	1	0	0	0	0	0	0	0	0	0	0	0	2
FILIP1	1	0	0	0	0	0	0	0	0	0	0	0	0	0	0	0	1
FILIP1L	0	0	0	0	1	0	0	0	0	0	0	0	0	0	0	0	1
FIZ1	0	0	0	0	0	0	0	0	1	0	0	0	0	0	0	0	1
FJX1	0	0	0	1	0	0	0	0	0	1	0	0	0	0	0	0	2
FKBP14	0	0	0	1	0	0	0	0	0	0	0	0	0	0	0	0	1
FKBP1A	0	0	1	0	0	0	1	0	0	0	0	0	0	0	0	0	2
FKBP1B	0	0	0	0	0	1	0	0	0	0	0	0	0	0	0	0	1
FKBP5	0	0	0	0	1	0	0	0	0	0	0	1	1	0	0	1	4
FKBP8	0	1	0	0	0	0	0	0	0	0	0	0	0	0	1	0	2
FKBP9	0	0	0	0	0	0	1	0	0	0	0	0	0	0	0	0	1
FKTN	0	0	0	0	0	0	0	1	0	0	0	0	0	0	0	0	1
FLCN	0	0	1	0	0	0	0	0	0	0	0	0	0	0	0	0	1
FLI1	0	0	0	0	0	0	0	1	0	0	0	0	0	0	0	0	1
FLII	0	0	0	0	0	0	0	0	0	0	1	0	0	0	0	0	1
FLNA	1	0	1	0	0	0	0	0	0	0	0	0	0	0	0	0	2
FLNB	1	0	0	0	0	0	0	0	0	0	0	0	0	0	0	0	1
FLNC	1	0	0	0	0	0	0	0	0	0	0	0	0	0	0	0	1
FLOT2	1	0	1	0	0	0	0	0	0	0	0	0	0	0	0	0	2
FLT1	0	0	0	0	0	0	0	0	0	0	0	0	1	0	0	0	1
FMN1	0	0	0	0	0	0	1	0	0	0	0	0	0	0	0	0	1
FMNL2	1	0	0	1	0	0	0	0	0	0	0	0	0	0	0	0	2
FMNL3	1	1	0	1	0	0	0	0	0	0	0	0	0	1	0	0	4
FMO4	0	1	0	0	0	0	0	0	0	0	0	0	0	0	0	0	1
FMOD	0	0	0	0	1	0	0	0	0	0	0	0	0	0	0	0	1
FMR1	0	0	0	0	1	0	0	0	0	0	0	0	0	0	0	0	1
FN1	1	0	0	0	0	0	0	0	0	0	0	0	0	0	0	0	1
FN3K	0	0	0	0	0	0	0	0	0	0	0	0	0	0	0	1	1
FNBP1	0	0	1	0	1	0	1	0	0	0	0	0	0	0	0	0	3
FNBP1L	0	0	0	1	0	0	0	0	0	0	0	0	0	0	0	0	1
FNDC3A	1	1	0	0	0	0	0	0	1	0	0	0	0	0	0	0	3
FNDC3B	1	0	1	0	0	0	1	0	0	0	0	0	0	0	0	0	3
FNIP1	0	1	0	0	0	0	1	0	0	0	0	0	0	0	0	0	2
FNTA	0	0	1	0	0	0	0	0	0	0	0	0	0	0	0	0	1
FNTB	0	0	0	0	0	1	0	0	0	0	0	0	0	0	0	0	1
FOLR1	1	0	0	0	0	0	0	0	0	0	0	0	0	0	0	0	1
FOPNL	0	0	0	0	0	0	1	0	0	0	0	0	0	0	0	0	1
FOS	0	0	0	0	0	0	0	0	0	1	0	0	0	0	0	0	1
FOSL1	0	0	0	0	0	0	0	0	0	0	0	0	0	0	0	1	1
FOSL2	0	0	0	0	0	1	0	0	0	0	0	1	0	0	0	0	2
FOXA1	0	1	0	0	0	0	0	0	0	0	0	0	1	1	0	0	3
FOXC1	0	0	0	1	0	0	0	0	0	0	0	0	0	0	0	1	2
FOXJ2	0	0	0	1	0	0	0	0	0	0	0	0	0	0	0	0	1
FOXJ3	0	1	0	1	0	0	0	0	1	0	0	0	0	0	0	0	3
FOXK1	0	0	1	1	0	0	0	0	0	0	0	0	0	0	0	0	2
FOXK2	0	0	0	1	0	0	0	0	0	0	0	0	0	0	0	0	1
FOXN2	0	0	0	0	1	0	1	0	1	0	0	0	1	0	0	0	4
FOXN3	0	0	0	0	1	0	0	0	0	0	0	0	0	0	0	0	1
FOXN4	1	0	0	0	0	0	0	0	0	0	0	0	0	0	0	0	1
FOXO1	0	0	0	0	0	0	0	0	1	0	1	0	0	0	0	0	2
FOXO3	0	0	0	0	1	0	0	1	0	0	1	0	1	0	0	0	4
FOXO4	0	0	0	0	0	0	0	0	0	0	0	0	0	0	1	0	1
FOXP1	1	0	0	0	0	0	0	0	0	0	0	0	1	0	0	0	2
FOXP4	0	0	0	0	0	0	0	0	1	0	0	0	0	0	0	0	1
FOXQ1	0	0	0	1	0	1	0	0	0	0	0	0	0	0	0	0	2
FOXRED2	0	0	0	1	0	0	0	0	0	0	0	1	0	0	0	0	2
FPR1	0	1	0	0	0	0	0	1	0	0	0	0	0	0	0	0	2
FRAT2	0	0	0	0	0	0	0	1	0	0	0	0	0	1	0	0	2
FREM2	0	0	0	0	0	0	0	0	0	1	0	0	0	0	0	0	1
FRG1	1	0	0	0	0	0	0	0	0	0	0	0	0	0	0	0	1
FRK	0	0	0	0	0	0	0	0	0	1	0	0	0	0	0	0	1
FRMD6	0	0	0	1	0	0	0	0	0	0	0	0	0	0	0	0	1
FRMD7	1	0	0	0	0	0	0	0	0	0	0	0	0	0	0	0	1
FRS2	1	0	0	1	1	0	0	0	0	0	1	0	0	0	0	0	4
FRYL	0	0	1	0	0	0	0	0	0	0	0	0	0	0	0	0	1
FSCN1	0	0	0	0	0	1	0	0	0	1	0	0	0	0	0	0	2
FSCN2	0	0	1	0	0	0	0	0	0	0	0	0	0	0	0	0	1
FSTL1	0	0	0	0	0	0	0	0	1	0	0	0	0	0	0	0	1
FTH1	0	0	1	0	0	0	0	0	0	0	0	0	0	0	0	0	1
FTL	0	0	1	0	0	0	0	0	0	0	0	0	0	0	0	0	1
FTSJ1	1	0	0	0	0	0	0	0	0	0	0	0	0	0	0	0	1
FTSJD1	0	0	0	1	0	0	0	0	0	0	0	0	0	0	0	0	1
FUBP1	1	0	0	0	1	0	0	0	0	0	0	0	0	0	0	0	2
FUBP3	1	0	0	0	0	0	0	0	0	0	0	0	0	0	0	0	1
FURIN	0	0	1	0	0	1	0	0	0	0	0	0	0	0	0	0	2
FUS	0	0	0	0	0	0	0	0	0	0	0	0	0	1	0	0	1
FUT10	0	1	0	1	0	0	0	0	0	0	0	0	0	0	0	0	2
FUT11	0	0	0	0	0	0	1	0	0	0	0	0	0	0	0	0	1
FXN	0	1	0	0	0	0	0	0	0	0	0	0	1	0	0	0	2
FXR1	0	0	0	0	0	0	0	0	0	0	0	0	0	1	0	0	1
FXYD5	0	0	0	1	0	0	0	0	0	0	0	0	0	0	0	0	1
FYB	1	0	0	0	0	0	0	0	0	0	0	0	0	0	0	0	1
FYCO1	0	0	0	1	0	0	0	0	0	0	0	0	0	0	0	0	1
FZD4	0	0	0	0	0	1	0	0	0	0	0	0	0	1	0	0	2
FZD5	0	0	0	0	0	1	0	0	0	0	0	0	0	0	0	0	1
FZD6	0	0	1	0	0	0	0	0	0	0	0	0	0	0	0	0	1
FZD7	1	0	0	0	0	0	0	0	0	0	0	0	0	0	0	0	1
FZD9	0	1	1	1	0	0	0	0	1	0	0	0	0	0	0	0	4
G2E3	0	1	0	0	0	0	1	0	0	0	0	0	0	0	0	0	2
G3BP1	1	0	0	0	0	0	0	0	0	0	0	0	0	0	0	0	1
G3BP2	1	0	1	0	0	0	0	0	0	0	0	0	0	0	0	0	2
G6PD	1	0	0	0	0	0	0	0	0	0	0	0	0	0	0	0	1
GAB1	0	0	0	1	0	0	0	0	0	0	0	0	0	0	0	0	1
GABARAP	0	0	1	0	0	0	0	0	0	0	0	0	0	0	0	0	1
GABARAPL1	0	0	1	0	0	0	0	0	0	0	0	0	0	0	0	0	1
GABBR1	0	0	0	1	0	0	0	0	0	0	0	0	0	0	0	0	1
GABPA	0	0	1	0	0	0	0	0	0	0	0	0	0	0	0	0	1
GABPB1	0	1	0	1	0	0	0	0	0	0	0	0	0	0	0	1	3
GABRB1	0	0	0	0	0	0	0	0	0	0	1	0	0	0	0	0	1
GABRB2	0	0	0	0	0	0	0	0	0	0	0	0	0	0	0	1	1
GABRB3	0	0	0	0	0	1	0	0	0	0	0	0	0	1	0	0	2
GADD45GIP1	0	1	0	0	0	0	0	0	0	0	0	0	0	0	0	0	1
GAK	1	0	0	1	0	0	0	0	0	0	0	0	0	0	0	0	2
GALK2	0	0	0	0	0	0	0	0	0	0	0	0	0	0	1	0	1
GALNT1	0	0	1	0	0	0	0	0	0	0	0	0	0	0	0	0	1
GALNT18	0	0	0	0	0	0	0	0	0	0	0	0	0	1	0	0	1
GALNT3	0	0	1	0	0	0	0	1	0	0	0	0	0	0	0	0	2
GALNT7	0	0	1	0	0	0	1	0	0	0	0	0	0	0	0	0	2
GANAB	0	0	1	0	0	0	0	0	0	0	0	0	0	1	0	0	2
GAPDH	0	0	0	0	0	0	1	0	0	1	1	0	0	0	0	0	3
GAPVD1	0	0	0	0	1	0	0	0	0	0	0	0	0	0	0	0	1
GAREML	0	0	0	0	0	0	0	0	0	0	0	0	0	0	1	0	1
GARS	0	0	1	0	0	0	0	0	0	0	0	0	0	0	0	0	1
GAS1	0	0	0	0	0	0	0	0	0	0	0	0	0	0	1	0	1
GAS2L3	0	0	0	0	0	0	0	0	0	1	0	0	0	0	0	0	1
GAS5	0	0	0	0	1	0	0	0	0	0	0	0	0	0	0	0	1
GATA2	0	0	0	0	0	0	0	0	1	0	0	0	0	0	0	0	1
GATA3	1	0	0	0	0	0	0	0	1	0	0	0	0	0	0	0	2
GATA4	1	0	0	0	0	0	0	0	0	0	0	0	0	0	0	0	1
GATA6	1	0	0	1	0	1	1	0	0	0	0	0	0	0	0	1	5
GATAD1	0	0	0	1	0	0	0	0	0	0	0	0	0	0	0	0	1
GATAD2A	0	0	1	0	0	0	0	0	0	0	0	0	0	0	0	1	2
GATAD2B	0	0	0	0	0	0	1	0	0	0	0	0	0	0	0	1	2
GATSL2	0	0	0	0	0	0	0	0	0	0	1	0	0	0	1	0	2
GBA2	0	0	0	0	0	1	0	0	0	0	0	0	0	0	0	0	1
GBAS	0	0	0	0	0	1	0	0	0	0	0	0	0	0	0	0	1
GBF1	0	1	0	1	0	0	0	0	0	0	0	0	0	0	0	0	2
GBP3	0	0	0	1	0	0	0	0	0	0	0	0	0	0	0	0	1
GCA	0	0	0	0	0	0	0	0	1	0	0	0	0	0	0	0	1
GCC1	0	0	1	0	0	0	0	0	0	0	0	0	0	0	0	0	1
GCFC2	1	0	0	0	0	0	0	0	0	0	0	0	0	0	0	0	1
GCH1	1	0	0	0	0	0	0	0	0	0	0	0	0	0	0	0	1
GCLM	0	0	0	0	0	1	0	0	0	0	0	0	0	0	0	0	1
GCN1L1	0	1	0	0	0	0	0	0	0	0	0	0	0	0	0	0	1
GCSAM	0	0	0	0	0	0	0	0	1	0	0	0	0	0	0	0	1
GCSH	0	0	0	0	0	0	0	0	0	0	0	0	0	0	1	0	1
GDAP1	0	0	0	0	0	0	0	1	0	0	0	0	0	0	0	0	1
GDE1	0	0	0	0	0	0	0	0	0	0	0	1	1	0	0	0	2
GDF11	0	0	0	1	0	0	0	0	0	0	0	0	0	0	0	0	1
GDF5	0	0	0	0	1	0	0	0	0	0	0	0	0	0	0	0	1
GDF5OS	0	0	0	1	0	0	0	0	0	0	0	0	0	0	0	0	1
GDNF	0	0	0	0	0	0	0	0	0	0	1	0	0	0	0	0	1
GEMIN2	0	0	0	0	0	0	1	0	0	0	0	0	0	0	0	0	1
GEMIN4	0	0	1	0	0	0	0	0	0	0	0	0	0	0	0	0	1
GEMIN5	0	0	1	0	0	0	0	0	0	0	0	0	0	0	0	0	1
GEMIN8	0	0	0	1	0	0	0	0	0	0	0	0	0	0	0	0	1
GFM1	0	0	1	0	0	0	0	0	0	0	0	0	0	0	0	0	1
GFOD1	0	0	0	0	0	1	0	0	0	0	0	0	1	0	0	0	2
GFOD2	0	0	0	0	0	0	0	0	0	0	0	0	0	0	1	0	1
GFPT1	0	0	1	0	0	0	0	0	0	0	0	0	0	0	0	0	1
GFPT2	0	0	0	0	0	0	1	0	1	0	0	0	0	0	0	0	2
GGA2	0	0	0	0	0	1	0	1	0	0	0	0	0	0	0	0	2
GGA3	0	1	1	0	0	0	0	0	0	0	0	0	0	0	0	0	2
GGCX	0	0	0	0	0	1	0	0	0	0	0	0	0	0	0	0	1
GGPS1	0	1	0	0	0	0	0	0	0	0	0	0	0	0	0	0	1
GID4	0	0	0	1	1	0	1	0	0	0	1	0	0	0	1	0	5
GID8	0	0	0	0	0	0	0	0	0	0	0	0	0	0	1	0	1
GIGYF1	0	0	0	1	0	1	0	0	0	0	0	0	0	0	0	0	2
GIMAP4	1	0	0	0	0	0	0	0	0	0	0	0	0	0	0	0	1
GINM1	0	0	0	0	0	1	0	0	0	0	1	0	0	0	0	0	2
GINS4	0	0	0	1	0	0	0	0	0	0	0	0	0	0	0	0	1
GIT2	0	0	0	0	0	0	0	1	0	0	0	0	0	0	0	0	1
GJA1	1	0	0	0	0	0	0	0	0	0	0	0	0	0	0	0	1
GJB3	1	0	0	0	0	0	0	0	0	0	0	0	0	0	0	0	1
GJB7	0	0	0	0	0	0	0	0	0	0	0	0	0	1	1	0	2
GJD3	0	0	0	0	0	1	0	0	0	0	0	0	0	0	1	0	2
GK5	0	0	0	0	1	0	0	0	0	0	0	0	0	0	0	0	1
GLB1L3	0	0	1	0	0	0	0	0	0	0	0	0	0	0	0	0	1
GLCCI1	0	0	0	0	1	0	0	0	1	0	0	0	0	0	0	0	2
GLDN	0	0	0	0	0	0	0	0	0	1	0	0	0	0	0	0	1
GLG1	0	0	0	0	1	0	0	1	0	0	0	0	0	0	0	0	2
GLI1	0	0	0	0	0	0	0	0	0	0	0	0	0	1	0	0	1
GLI2	1	0	0	0	0	0	0	0	0	0	0	0	0	0	0	0	1
GLI4	0	0	0	0	0	0	0	0	0	0	0	0	0	0	0	1	1
GLO1	0	1	0	1	0	0	0	0	0	0	0	0	0	0	0	0	2
GLP2R	0	0	1	0	0	0	0	0	0	0	0	0	0	0	0	0	1
GLRX	0	0	1	0	0	0	0	0	0	0	0	0	0	0	0	0	1
GLRX2	0	0	0	0	0	1	0	0	0	0	0	0	0	0	0	0	1
GLS	0	0	0	0	1	0	0	0	0	0	0	0	0	0	0	0	1
GLS2	0	0	0	0	1	0	0	0	0	0	0	0	0	0	0	0	1
GLT8D1	0	0	1	0	0	0	0	0	0	0	0	0	0	0	0	0	1
GLTP	0	0	0	0	0	0	0	1	0	0	0	0	0	0	0	0	1
GLTSCR2	1	0	1	0	0	0	0	0	0	0	0	0	0	0	0	0	2
GLUD1	0	0	0	0	0	0	0	0	0	0	0	1	0	0	0	0	1
GLUL	0	1	0	0	0	1	0	0	0	0	0	0	0	0	0	0	2
GLYR1	0	0	0	0	0	1	0	0	0	0	0	0	0	0	0	0	1
GM2A	0	0	0	0	0	0	1	0	0	0	0	0	0	0	0	0	1
GMEB1	0	0	0	0	0	1	0	0	0	0	0	0	0	0	0	0	1
GMFB	0	0	0	0	0	1	0	0	0	0	0	0	0	0	0	0	1
GMPS	0	0	0	0	0	1	0	0	0	0	0	0	0	0	0	0	1
GNA13	1	0	0	0	0	0	0	0	0	0	0	0	1	0	0	0	2
GNAI1	1	0	0	0	0	0	0	0	0	0	0	0	0	0	0	0	1
GNAI2	1	0	0	0	0	0	0	0	0	0	0	0	0	0	0	0	1
GNAI3	1	0	0	0	0	0	0	0	0	0	0	0	0	0	0	0	1
GNAL	0	0	1	0	0	0	0	0	0	0	0	1	0	0	0	0	2
GNAQ	0	0	0	0	1	0	1	0	0	0	0	0	0	0	0	0	2
GNAS	0	0	0	1	0	0	0	0	0	0	0	0	0	0	0	0	1
GNAT1	0	0	1	0	0	0	0	0	0	0	0	0	0	0	0	0	1
GNAT2	1	0	0	0	0	0	0	0	0	0	0	0	0	0	0	0	1
GNB1	1	0	1	0	0	0	0	0	0	0	0	0	0	0	0	0	2
GNB2	1	0	1	0	0	0	0	0	0	0	0	0	0	0	0	0	2
GNB4	0	0	0	0	1	0	0	0	0	1	0	0	0	0	0	0	2
GNB5	0	0	0	1	0	0	0	0	1	0	0	0	0	0	0	0	2
GNE	0	0	0	0	1	0	0	0	0	0	0	0	0	0	0	0	1
GNG12	0	0	1	0	0	0	0	0	1	0	0	0	0	0	0	0	2
GNG3	0	0	0	0	0	0	0	0	0	0	0	0	0	0	0	1	1
GNG5	1	1	0	0	0	0	0	0	0	0	0	0	1	0	0	0	3
GNL3L	0	0	1	0	0	0	0	0	0	0	0	0	0	0	0	0	1
GNPAT	0	0	0	0	0	1	0	0	0	0	0	0	0	0	0	0	1
GNPDA2	1	0	0	0	0	0	0	0	0	0	0	0	0	0	0	0	1
GNPNAT1	1	0	0	0	0	0	0	0	1	0	0	0	0	0	0	0	2
GNPTAB	0	0	0	1	0	0	0	0	0	0	0	0	0	0	0	0	1
GNRHR	1	0	0	0	0	0	0	0	0	0	0	0	0	0	0	0	1
GNS	0	0	0	1	0	0	0	0	0	0	0	0	0	0	0	0	1
GOLGA1	0	0	0	1	0	0	0	0	0	0	0	0	0	1	0	0	2
GOLGA2	0	0	0	1	0	0	0	0	0	0	0	0	0	0	0	0	1
GOLGA3	0	0	0	0	0	0	1	0	0	0	0	1	0	0	0	0	2
GOLGA4	0	1	0	0	1	0	0	0	0	0	0	0	0	0	0	0	2
GOLGA5	0	0	1	0	0	0	0	0	0	0	0	0	0	0	0	0	1
GOLGA7	1	0	1	0	0	0	0	0	0	1	0	0	0	0	0	0	3
GOLGA8A	0	0	0	0	0	0	1	0	0	0	0	0	0	1	0	0	2
GOLGA8B	0	0	0	0	0	0	1	0	0	0	0	0	0	1	0	0	2
GOLGA8I	0	0	0	0	0	0	1	0	0	0	0	0	0	0	0	0	1
GOLGA8IP	0	0	0	0	0	0	1	0	0	0	0	0	0	0	0	0	1
GOLGA8J	0	0	0	0	0	0	1	0	0	0	0	0	0	0	0	0	1
GOLPH3	1	0	0	0	0	0	0	0	0	0	0	0	0	0	0	0	1
GOLPH3L	0	0	1	0	0	0	0	0	0	0	0	0	0	0	0	0	1
GOLT1B	0	0	1	0	0	0	0	0	0	0	0	0	0	0	0	0	1
GORASP2	0	1	0	0	0	1	0	0	0	0	0	0	0	0	0	0	2
GOSR1	0	0	1	0	0	0	0	0	0	0	0	0	1	0	1	0	3
GOT2	0	0	1	0	0	0	0	0	0	0	0	0	0	0	0	0	1
GP5	0	1	0	0	1	0	0	0	0	0	0	0	0	0	0	1	3
GP9	0	0	0	0	0	0	0	0	0	0	0	0	0	1	0	0	1
GPAA1	1	0	1	0	0	0	0	0	0	0	0	0	0	0	0	0	2
GPAM	0	0	1	1	1	0	0	0	1	0	0	0	0	0	0	0	4
GPATCH11	0	0	0	0	0	0	0	0	1	0	0	0	0	0	0	0	1
GPATCH4	0	0	1	0	0	0	0	0	0	0	0	0	0	0	0	0	1
GPATCH8	0	0	1	0	0	0	0	0	0	0	0	0	0	0	0	0	1
GPBP1	0	0	0	0	0	0	1	0	0	0	0	0	0	0	0	0	1
GPBP1L1	0	0	0	0	0	0	1	0	0	0	0	0	0	0	0	0	1
GPC1	1	0	0	0	0	0	0	0	0	0	0	0	0	1	0	0	2
GPC4	0	0	0	0	0	1	0	0	0	0	0	0	0	0	0	0	1
GPD1L	0	0	0	0	1	0	0	0	0	0	0	0	0	0	0	0	1
GPD2	1	0	0	0	1	0	0	0	0	0	0	0	0	0	0	0	2
GPM6B	0	1	0	0	0	0	0	0	0	0	0	0	0	0	0	0	1
GPN1	0	1	0	0	0	0	0	0	0	0	0	0	0	0	0	0	1
GPR107	0	0	0	0	0	0	0	0	0	0	0	0	0	0	0	1	1
GPR126	0	0	0	0	0	0	0	0	0	0	0	1	0	0	0	0	1
[truncated: 3,794 more rows]

## Sheet: mRNA targets (miRDB+TargetScan)
mRNA target	miR-1-3p		hsa-let-7a-5p		miR-16-5p		miR-20b-5p		miR-21-5p		miR-24-3p		miR-25-3p		miR-26a-5p		miR-27a-3p		miR-29c-3p		miR-96-5p		miR-99a-5p/miR-100-5p		miR-125b-5p		miR-421-3p		miR-765-3p		Times predicted to be targeted (miRDB and TargetScanHuman)
	miRDB	TargetScanHuman	miRDB	TargetScanHuman	miRDB	TargetScanHuman	miRDB	TargetScanHuman	miRDB	TargetScanHuman	miRDB	TargetScanHuman	miRDB	TargetScanHuman	miRDB	TargetScanHuman	miRDB	TargetScanHuman	miRDB	TargetScanHuman	miRDB	TargetScanHuman	miRDB	TargetScanHuman	miRDB	TargetScanHuman	miRDB	TargetScanHuman	miRDB	TargetScanHuman
A1CF	0	0	1	1	0	1	0	0	0	0	0	0	0	0	1	1	0	1	0	0	1	0	0	0	0	0	0	0	0	1	8
A2M	0	0	0	0	0	0	0	0	0	0	0	0	0	0	0	0	0	0	0	0	0	0	0	0	0	0	0	0	0	0	0
A4GNT	0	0	0	0	1	1	0	0	0	0	0	0	0	0	0	0	0	0	0	0	0	0	0	0	0	0	0	0	0	0	2
AADAC	0	0	0	0	0	0	0	0	0	0	0	0	0	0	0	0	0	0	0	0	0	0	0	0	0	0	0	0	0	1	1
AADACL3	0	0	0	0	0	0	0	0	0	0	1	0	1	0	0	0	0	0	0	0	0	0	0	0	0	0	1	0	0	1	4
AAGAB	0	0	0	0	0	0	0	0	0	0	0	0	0	0	0	0	0	0	0	0	0	0	0	0	0	0	0	0	0	0	0
AAK1	0	0	1	1	0	0	1	1	0	1	1	1	0	0	0	0	0	1	0	0	0	0	0	0	0	0	0	0	0	1	9
AAR2	0	0	0	0	0	0	0	0	0	0	0	0	0	0	0	0	0	0	1	1	0	0	0	0	0	0	0	0	0	0	2
AARD	0	0	0	0	0	0	0	0	0	0	0	0	0	0	1	0	1	0	0	0	0	0	0	0	0	0	1	0	0	0	3
AARS	0	0	0	0	0	0	0	0	0	0	1	0	0	1	0	0	0	0	0	0	0	0	0	0	0	0	0	0	0	0	2
AARS2	0	0	0	0	0	0	0	0	0	0	0	1	0	0	0	0	0	0	0	0	0	0	0	0	0	0	0	0	0	0	1
AASS	0	0	0	1	0	0	0	0	0	0	0	0	0	0	0	0	0	0	0	0	0	0	0	0	0	0	0	0	0	0	1
AATK	0	0	0	0	1	1	0	0	0	0	0	0	0	1	0	0	0	0	0	0	1	1	0	0	0	0	0	0	0	1	6
ABAT	0	0	0	0	0	0	0	0	0	0	0	0	0	0	0	0	1	1	0	0	1	1	0	0	0	1	0	1	0	1	7
ABCA1	0	1	0	0	0	0	1	1	1	0	0	0	0	0	0	1	1	1	0	0	1	1	0	0	0	0	0	0	0	0	9
ABCA10	0	0	0	0	0	0	1	0	0	0	0	0	0	0	0	0	0	0	0	0	0	0	0	0	0	0	0	0	0	0	1
ABCA12	0	0	0	0	0	0	0	0	0	0	0	0	0	0	0	0	1	1	0	0	0	0	0	0	0	0	0	0	0	0	2
ABCA13	0	0	0	0	0	0	0	0	0	0	0	0	0	0	0	0	0	0	0	0	0	0	0	0	0	0	0	1	0	1	2
ABCA2	0	0	0	0	0	0	0	0	0	0	0	0	0	0	0	0	0	0	0	0	1	1	0	0	0	0	0	0	0	1	3
ABCA9	0	0	0	0	0	0	0	0	0	0	0	0	0	0	0	0	0	0	0	0	0	0	0	0	0	0	0	1	0	1	2
ABCB11	0	0	0	0	0	0	0	0	0	0	0	0	0	0	0	1	0	0	0	0	0	0	0	0	0	0	0	0	0	1	2
ABCB5	0	0	0	0	1	0	0	0	0	0	0	0	0	0	0	0	1	0	0	0	0	0	0	0	0	0	0	0	0	0	2
ABCB6	0	0	0	0	0	0	0	0	0	0	0	0	0	0	0	0	0	0	1	1	0	0	0	0	0	0	0	0	0	0	2
ABCB7	1	1	0	0	0	0	0	0	0	0	0	0	0	0	0	0	0	0	0	0	0	0	0	0	0	0	0	0	0	0	2
ABCB9	0	0	1	1	0	0	0	0	0	0	1	1	0	0	0	0	1	1	0	0	0	0	0	0	0	0	0	0	0	0	6
ABCC1	0	0	0	0	0	0	0	0	0	0	0	0	0	0	0	0	0	0	0	0	0	0	0	0	0	0	0	0	0	0	0
ABCC10	0	0	0	1	0	0	0	0	0	0	0	0	0	0	0	0	0	0	0	0	0	0	0	0	0	0	0	0	0	0	1
ABCC12	0	0	0	0	0	0	0	0	0	0	0	0	0	0	0	0	0	0	0	0	0	0	0	0	0	0	0	0	0	1	1
ABCC2	0	0	0	0	0	0	0	0	0	0	0	0	0	0	0	0	0	0	0	0	0	0	0	0	0	0	0	0	0	0	0
ABCC3	0	0	0	0	0	0	0	0	0	0	0	0	0	0	0	0	0	0	0	0	0	0	0	0	0	0	0	0	0	0	0
ABCC4	0	0	0	0	0	0	0	0	0	0	0	0	0	0	1	1	0	0	0	0	0	0	0	0	1	0	1	0	0	0	4
ABCC5	1	0	1	1	1	0	0	0	0	0	0	0	0	0	0	0	0	0	0	0	0	0	0	0	1	1	0	0	0	0	6
ABCC6	0	0	0	0	0	0	0	0	0	0	0	0	0	0	0	0	0	0	0	0	0	0	0	0	0	0	0	0	0	1	1
ABCC9	0	0	0	0	0	0	0	0	0	0	0	0	0	0	0	0	0	0	0	0	0	0	0	0	0	0	0	0	0	0	0
ABCD1	0	0	0	0	0	0	0	0	0	0	0	0	0	0	0	0	0	0	0	0	1	0	0	0	0	0	0	0	0	0	1
ABCD2	0	0	0	0	0	0	1	0	0	1	0	0	0	0	0	0	0	0	0	0	0	0	0	0	0	0	0	0	0	0	2
ABCD3	0	0	0	0	0	0	0	0	1	0	0	0	0	0	1	0	1	0	0	0	0	0	0	0	0	0	0	0	0	0	3
ABCE1	0	0	0	0	0	0	0	0	0	0	0	0	0	0	1	0	0	0	1	1	0	0	0	0	0	0	0	0	0	0	3
ABCF1	0	0	0	0	0	1	0	0	0	0	0	0	0	0	0	0	0	0	0	0	0	0	0	0	0	0	0	0	0	1	2
ABCF2	0	0	0	0	0	0	0	0	0	0	0	0	0	0	0	0	0	0	0	0	0	0	0	0	0	0	0	0	0	1	1
ABCF3	0	0	0	0	1	1	0	0	0	0	0	0	0	0	0	0	0	0	0	0	0	0	0	0	0	0	0	0	0	0	2
ABCG1	0	0	0	0	0	0	0	0	0	0	1	0	0	0	0	0	0	0	0	0	0	0	0	0	0	0	0	0	0	1	2
ABCG4	0	0	0	0	1	1	1	1	0	0	0	0	1	0	0	0	0	0	0	0	0	0	0	0	0	0	0	0	1	1	7
ABCG8	0	0	0	0	0	0	0	0	0	0	0	0	0	0	0	0	0	0	0	0	0	0	0	0	0	0	0	0	0	1	1
ABHD10	0	0	0	0	0	0	0	0	0	1	0	0	0	0	0	0	0	1	0	0	0	0	0	0	0	0	0	0	0	0	2
ABHD12	0	0	0	0	0	0	0	0	0	0	0	0	0	0	0	0	0	0	0	0	0	0	0	0	0	0	0	0	0	1	1
ABHD12B	0	0	0	0	0	0	0	0	0	0	0	0	0	0	0	0	0	0	0	0	0	0	0	0	0	0	0	0	0	1	1
ABHD13	0	0	0	0	1	0	0	0	0	0	0	0	1	1	0	0	0	1	0	0	1	0	0	0	0	0	0	0	0	0	5
ABHD14B	0	0	1	0	0	0	0	0	0	0	0	0	0	0	0	0	0	0	0	0	0	0	0	0	0	0	0	0	0	1	2
ABHD15	0	0	0	0	0	0	0	0	0	0	0	0	0	0	0	0	0	0	0	0	0	0	0	0	0	0	0	0	0	1	1
ABHD17B	0	0	0	0	0	0	0	0	0	0	0	0	0	0	0	0	1	0	0	0	0	0	0	0	0	0	0	0	0	0	1
ABHD17C	0	0	1	1	0	0	0	0	0	0	0	0	0	0	0	0	1	1	0	0	0	0	0	0	0	0	0	0	0	0	4
ABHD18	0	0	1	0	0	0	0	0	0	0	0	0	0	0	1	0	0	0	1	0	0	0	0	0	0	0	0	0	0	0	3
ABHD2	1	1	0	0	1	0	1	1	0	0	1	1	0	0	1	1	0	0	0	0	0	0	0	0	0	0	0	0	0	1	10
ABHD3	0	0	0	0	0	0	0	0	0	0	0	0	0	0	0	0	0	0	0	0	0	0	0	0	1	1	0	0	0	0	2
ABHD4	0	0	0	0	0	0	0	0	0	0	0	0	0	0	0	0	0	0	0	1	0	0	0	0	0	0	0	0	1	1	3
ABHD5	0	0	0	0	0	0	1	1	0	0	0	0	0	0	1	1	1	1	1	1	0	0	0	0	0	0	0	0	0	0	8
ABHD6	0	0	0	0	0	0	0	0	0	0	0	0	0	0	0	0	1	1	0	0	0	0	0	0	1	1	0	0	0	0	4
ABI1	0	0	0	0	0	0	1	1	0	0	0	0	0	0	0	0	0	0	1	0	0	0	0	0	0	0	0	0	0	0	3
ABI2	1	1	0	0	1	1	0	0	0	0	0	1	0	1	0	1	0	0	0	0	0	1	0	0	0	1	0	1	0	1	11
ABL1	0	0	0	0	0	0	0	0	0	0	0	0	0	0	0	0	0	0	0	0	0	0	0	0	0	0	0	0	0	1	1
ABL2	0	1	1	1	1	1	1	1	0	0	0	0	0	1	1	1	1	1	0	0	0	0	0	0	1	1	1	0	1	1	17
ABLIM2	0	0	0	0	0	0	0	0	0	0	1	0	0	0	0	0	0	0	0	0	0	0	0	0	0	0	0	0	0	1	2
ABLIM3	0	0	0	0	0	0	0	0	0	0	0	0	0	0	0	0	0	0	0	0	0	0	0	0	1	0	0	0	0	1	2
ABR	0	0	0	0	0	0	0	0	0	0	0	0	0	0	1	0	0	0	0	0	0	0	0	0	1	0	0	0	1	1	4
ABRA	0	0	0	0	0	0	0	0	0	0	0	0	0	0	0	0	0	0	0	0	0	0	0	0	0	0	0	0	0	0	0
ABRAXAS2	0	0	0	0	0	0	0	0	0	0	1	0	0	0	0	0	0	0	0	0	0	0	0	0	0	0	0	0	0	0	1
ABT1	0	0	1	0	0	0	1	0	0	0	0	0	0	0	0	0	0	0	0	0	0	0	0	0	0	0	0	0	0	0	2
ABTB1	0	0	0	0	0	0	0	0	0	0	0	0	0	0	0	0	0	0	0	0	0	0	0	0	1	1	0	0	0	0	2
ABTB2	0	0	0	0	1	1	0	0	0	0	0	0	0	0	0	0	0	0	0	0	0	0	0	0	0	0	0	0	0	1	3
AC000003.2	0	0	0	0	0	0	0	0	0	0	0	0	0	0	0	0	0	0	0	0	0	0	0	0	0	0	0	0	0	1	1
AC002451.1	0	0	0	0	0	0	0	0	0	0	0	0	0	0	0	0	0	0	0	0	0	0	0	0	0	0	0	0	0	1	1
AC004076.7	0	0	0	0	0	0	0	0	0	0	0	0	0	0	0	0	0	0	0	0	0	0	0	0	0	0	0	0	0	1	1
AC005003.1	0	0	0	0	0	1	0	0	0	0	0	1	0	0	0	0	0	0	0	0	0	0	0	0	0	0	0	0	0	0	2
AC005481.5	0	0	0	0	0	0	0	0	0	0	0	0	0	0	0	0	0	0	0	0	0	0	0	0	0	0	0	0	0	1	1
AC007375.1	0	0	0	0	0	0	0	0	0	0	0	0	0	0	0	0	0	0	0	0	0	0	0	0	0	0	0	0	0	1	1
AC007390.5	0	0	0	0	0	0	0	0	0	0	0	0	0	0	0	0	0	0	0	0	0	0	0	0	0	0	0	0	0	1	1
AC008060.7	0	0	0	0	0	0	0	0	0	0	0	0	0	0	0	0	0	0	0	0	0	0	0	0	0	0	0	0	0	1	1
AC008132.1	0	0	0	0	0	0	0	0	0	0	0	0	0	0	0	0	0	0	0	0	0	0	0	0	0	0	0	0	0	1	1
AC008443.1	0	0	0	1	0	0	0	0	0	0	0	0	0	0	0	0	0	0	0	0	0	0	0	0	0	0	0	0	0	0	1
AC008948.1	0	0	0	0	0	0	0	0	0	0	0	0	0	0	0	0	0	0	0	0	0	0	0	0	0	0	0	0	0	1	1
AC009365.3	0	0	0	0	0	0	0	0	0	0	0	0	0	0	0	0	0	0	0	0	0	0	0	0	0	0	0	0	0	1	1
AC010327.2	0	0	0	0	0	0	0	0	0	0	0	0	0	1	0	0	0	0	0	0	0	0	0	0	0	0	0	0	0	1	2
AC010336.1	0	0	0	0	0	0	0	0	0	0	0	0	0	0	0	0	0	0	0	0	0	0	0	0	0	0	0	0	0	1	1
AC010441.1	0	0	0	1	0	0	0	0	0	0	0	0	0	0	0	0	0	0	0	0	0	0	0	0	0	0	0	0	0	0	1
AC010536.1	0	0	0	0	0	0	0	0	0	0	0	0	0	0	0	0	0	0	0	0	0	0	0	0	0	0	0	0	0	1	1
AC011897.1	0	0	0	0	0	0	0	0	0	0	0	0	0	0	0	0	0	0	0	0	0	0	0	0	0	0	0	0	0	0	0
AC012123.1	0	0	0	0	0	0	0	0	0	0	0	0	0	1	0	0	0	0	0	0	0	0	0	0	0	0	0	0	0	0	1
AC012215.1	0	0	0	0	0	0	0	0	0	0	0	0	0	0	0	0	0	0	0	0	0	1	0	0	0	0	0	0	0	0	1
AC013269.5	0	0	0	0	0	1	0	0	0	0	0	0	0	0	0	0	0	0	0	0	0	0	0	0	0	0	0	0	0	1	2
AC016559.1	0	0	0	0	0	0	0	0	0	0	0	0	0	0	0	0	0	0	0	0	0	0	0	0	0	0	0	0	0	1	1
AC016722.1	0	0	0	0	0	0	0	0	0	0	0	0	0	0	0	0	0	0	0	0	0	0	0	0	0	0	0	0	0	1	1
AC019171.1	0	0	0	0	0	0	0	0	0	0	0	0	0	0	0	0	0	0	0	0	0	0	0	0	0	0	0	1	0	0	1
AC022532.1	0	0	0	0	0	0	0	0	0	0	0	0	0	0	0	0	0	0	0	0	0	0	0	0	0	0	0	0	0	1	1
AC023632.1	0	0	0	1	0	0	0	0	0	0	0	0	0	0	0	0	0	0	0	0	0	0	0	0	0	0	0	0	0	0	1
AC068987.1	0	0	0	1	0	1	0	0	0	0	0	0	0	1	0	0	0	0	0	0	0	0	0	0	0	0	0	0	0	1	4
AC074212.3	0	0	0	0	0	0	0	0	0	0	0	0	0	0	0	0	0	0	0	0	0	0	0	0	0	0	0	0	0	1	1
AC079612.1	0	0	0	0	0	0	0	0	0	0	0	0	0	0	0	0	0	0	0	0	0	0	0	0	0	0	0	0	0	1	1
AC104667.3	0	0	0	0	0	0	0	0	0	0	0	0	0	0	0	0	0	0	0	0	0	0	0	0	0	0	0	0	0	1	1
AC105020.1	0	0	0	0	0	0	0	0	0	0	0	0	0	0	0	0	0	0	0	0	0	0	0	0	0	0	0	0	0	1	1
AC110619.2	0	0	0	0	0	0	0	0	0	0	0	0	0	0	0	0	0	0	0	0	0	0	0	0	0	0	0	0	0	1	1
AC129492.6	0	1	0	0	0	0	0	0	0	0	0	0	0	0	0	0	0	0	0	0	0	0	0	0	0	0	0	0	0	0	1
AC135178.1	0	0	0	0	0	0	0	0	0	0	0	0	0	0	0	0	0	0	0	0	0	0	0	0	0	0	0	0	0	1	1
AC135983.2	0	0	0	0	0	0	0	0	0	0	0	0	0	0	0	0	0	0	0	0	0	0	0	0	0	0	0	0	0	1	1
AC137932.1	0	0	0	0	0	1	0	0	0	0	0	0	0	0	0	0	0	0	0	0	0	0	0	0	0	0	0	0	0	1	2
AC138655.1	0	0	0	0	0	0	0	0	0	0	0	0	0	0	0	0	0	0	0	0	0	0	0	0	0	0	0	0	0	1	1
AC140061.12	0	0	0	1	0	0	0	0	0	0	0	0	0	0	0	0	0	0	0	0	0	0	0	0	0	1	0	0	0	0	2
AC174470.1	0	0	0	0	0	1	0	0	0	0	0	0	0	0	0	0	0	0	0	0	0	0	0	0	0	0	0	0	0	1	2
ACAA2	0	0	0	0	0	0	0	0	0	0	0	0	0	0	0	0	0	0	0	0	0	0	0	0	0	0	0	0	0	1	1
ACACA	0	0	0	0	0	0	0	0	0	0	1	0	0	0	0	0	1	0	0	0	0	0	0	0	0	0	0	0	0	1	3
ACACB	0	0	0	0	1	1	0	0	0	0	0	1	0	0	0	0	0	0	0	0	0	0	0	0	1	1	0	0	0	1	6
ACAD10	0	0	0	0	0	0	0	0	0	0	0	0	0	0	0	0	0	0	0	0	0	0	0	0	0	0	0	0	0	1	1
ACADM	0	0	0	0	0	0	0	0	0	0	0	0	0	0	1	0	0	0	0	0	0	0	0	0	0	0	0	0	0	0	1
ACADS	0	0	0	0	0	0	0	0	0	0	0	0	0	0	0	0	0	0	0	0	0	0	0	0	1	0	0	0	0	0	1
ACADSB	0	0	0	0	0	0	1	0	0	0	0	0	0	0	0	1	0	0	0	0	0	0	0	0	0	0	0	0	0	0	2
ACAN	0	0	0	0	0	0	0	0	0	0	0	1	0	1	0	0	0	0	0	0	0	0	0	0	0	0	0	0	0	0	2
ACAP2	1	1	0	0	0	0	0	1	0	0	0	0	0	0	1	1	0	0	0	0	0	0	0	0	0	0	0	0	0	1	6
ACAP3	0	0	0	1	0	0	0	0	0	0	0	0	0	0	0	0	0	0	0	0	0	0	0	0	0	0	0	0	0	1	2
ACBD3	0	0	0	0	0	0	0	0	0	0	0	0	0	0	0	0	0	0	0	0	0	0	0	0	0	0	0	0	0	0	0
ACBD4	0	0	0	0	0	0	0	0	0	0	0	1	0	0	0	0	0	0	0	0	0	0	0	0	0	0	0	0	0	1	2
ACBD5	0	0	0	0	0	0	1	1	0	1	0	0	0	0	1	1	0	0	0	0	0	0	0	0	0	0	0	0	0	0	5
ACE	0	0	0	0	0	0	0	0	0	0	0	0	0	0	0	0	0	0	0	0	0	0	0	0	0	0	0	0	1	1	2
ACE2	0	0	0	0	0	0	0	0	0	0	0	0	0	0	0	0	0	0	0	0	0	0	0	0	0	0	1	0	0	0	1
ACER2	1	1	1	1	0	0	0	1	0	0	0	0	0	0	0	0	0	0	0	0	1	1	0	0	1	1	0	0	0	1	10
ACER3	0	0	0	1	0	0	0	0	0	0	1	0	0	0	1	1	0	0	0	0	0	0	0	0	0	0	0	0	0	1	5
ACHE	0	0	0	0	0	0	0	0	0	0	0	0	0	0	0	0	0	0	0	0	0	0	0	0	1	1	0	0	0	1	3
ACIN1	0	0	0	0	0	0	1	1	0	0	0	0	0	0	0	0	0	0	0	0	0	0	0	0	0	0	0	0	1	1	4
ACKR2	0	0	0	0	0	0	0	0	0	0	0	0	0	0	0	0	0	0	0	0	0	0	0	0	0	0	0	0	0	1	1
ACKR4	1	0	0	0	0	0	0	0	0	0	0	0	0	0	1	0	0	0	0	0	0	0	0	0	0	0	0	0	1	1	4
ACLY	0	0	0	0	0	0	0	0	0	0	0	0	0	0	0	0	1	1	0	0	0	0	0	0	0	0	0	0	0	0	2
ACOD1	0	0	0	0	0	0	0	0	0	0	0	0	0	0	0	0	0	0	0	0	0	0	0	0	0	0	0	0	0	0	0
ACOT11	0	0	0	0	0	0	0	0	0	0	0	0	0	0	0	0	0	1	0	0	0	0	0	0	0	0	0	0	0	0	1
ACOT13	0	0	0	0	0	0	0	0	0	0	0	0	0	0	0	0	0	0	0	0	0	0	0	0	0	1	1	0	0	1	3
ACOT9	0	0	0	0	0	0	0	0	0	0	0	0	0	0	0	0	0	0	0	0	0	0	0	0	0	0	0	0	0	1	1
ACOX1	0	0	0	0	1	1	0	0	0	0	0	0	1	1	0	0	0	0	0	0	0	0	0	0	0	0	0	0	0	0	4
ACP1	0	0	0	0	0	0	0	0	0	0	0	0	0	0	0	0	0	0	0	0	0	0	0	0	0	0	0	0	0	0	0
ACP2	0	0	0	0	0	0	0	0	0	0	0	0	0	0	0	0	0	0	0	0	0	0	0	0	0	0	0	0	0	1	1
ACP5	0	0	0	0	0	0	0	0	0	0	0	0	0	0	0	0	0	0	0	0	0	0	0	0	0	0	0	0	0	1	1
ACP6	0	0	0	0	0	0	0	0	0	0	0	0	0	0	0	0	0	0	0	0	0	0	0	0	0	0	0	0	0	1	1
ACP7	0	0	0	0	0	0	0	0	0	0	1	0	0	0	0	0	0	0	0	0	0	0	0	0	0	0	0	0	0	0	1
ACPL2	0	1	0	0	0	0	0	1	0	0	0	0	0	0	0	1	0	0	0	1	0	0	0	0	0	0	0	0	0	1	5
ACPP	0	0	0	1	0	0	0	0	0	0	0	0	0	0	0	0	0	0	0	0	0	0	0	0	0	0	0	0	0	0	1
ACSBG1	0	0	0	0	0	1	0	0	0	0	0	1	0	0	0	0	0	1	0	0	0	0	0	0	0	0	0	0	0	0	3
ACSF2	0	0	0	0	0	0	0	1	0	0	0	0	0	0	0	0	0	0	0	0	1	0	0	0	0	0	0	0	0	0	2
ACSF3	0	0	0	0	0	0	0	0	0	0	0	0	0	0	0	0	0	0	0	0	0	0	0	0	0	0	0	0	0	1	1
ACSL1	0	0	0	0	0	0	0	0	0	0	0	0	0	0	0	0	0	0	0	0	0	0	0	0	0	0	0	0	0	0	0
ACSL3	0	0	0	0	0	0	0	0	0	0	0	0	0	0	1	1	0	0	0	0	0	0	0	0	0	0	1	1	0	1	5
ACSL4	0	0	0	0	1	1	1	1	0	0	0	0	0	0	0	0	0	0	0	0	0	0	0	0	0	0	0	0	0	0	4
ACSL6	1	0	1	1	0	0	0	0	0	0	1	1	0	0	0	0	0	0	0	0	0	0	0	0	1	1	0	0	0	0	7
ACSM1	0	0	0	0	0	0	0	0	0	0	0	0	0	0	0	0	0	0	0	0	0	0	0	0	0	0	0	0	0	1	1
ACSM2A	0	0	0	0	0	0	0	0	0	0	0	0	0	0	0	0	0	0	0	0	0	0	0	0	0	0	0	0	0	1	1
ACSM2B	0	0	0	0	0	0	0	0	0	0	0	0	0	0	0	0	0	0	0	0	0	0	0	0	0	0	0	0	0	1	1
ACSM3	0	0	0	0	0	0	0	0	0	0	0	0	0	0	0	0	0	0	0	0	0	0	0	0	0	0	1	0	0	1	2
ACSS2	0	0	0	0	1	0	0	0	0	0	0	0	0	0	0	0	0	0	0	0	0	0	0	0	0	0	0	0	0	0	1
ACTA1	0	0	1	0	0	0	0	0	0	0	0	0	0	0	0	0	0	0	0	0	0	0	0	0	0	0	0	0	0	0	1
ACTA2	0	0	0	0	0	0	0	0	0	0	0	0	0	0	0	0	1	1	0	0	0	0	0	0	0	0	0	0	0	0	2
ACTB	1	1	0	0	0	0	0	0	0	0	0	0	0	0	0	0	0	0	0	0	0	0	0	0	0	0	0	0	0	0	2
ACTC1	0	0	0	0	0	0	0	0	0	0	0	0	1	1	0	0	0	0	0	0	0	0	0	0	0	0	0	0	0	0	2
ACTL10	0	0	0	0	0	0	0	0	0	0	0	0	0	0	0	0	0	0	0	0	0	0	0	0	0	0	0	0	0	0	0
ACTL6B	0	0	0	0	0	0	0	0	0	0	0	0	0	0	0	0	0	0	0	0	0	0	0	0	0	0	0	0	0	1	1
ACTN2	0	0	0	0	0	0	0	0	0	0	0	0	0	0	0	0	0	0	1	1	0	0	0	0	0	0	1	0	0	1	4
ACTN4	0	0	0	0	0	0	0	0	0	0	0	0	0	0	0	0	0	0	0	0	0	0	0	0	0	0	0	0	1	1	2
ACTR10	0	0	1	0	0	0	0	0	0	0	0	0	0	0	0	0	0	0	0	0	0	0	0	0	1	0	0	0	0	0	2
ACTR1A	0	0	0	0	1	1	1	1	0	0	0	0	0	0	0	0	0	0	0	0	0	0	0	0	0	0	0	0	0	0	4
ACTR1B	0	0	0	0	0	0	0	0	0	0	0	0	0	0	0	0	0	0	0	0	0	0	0	0	0	0	0	0	0	1	1
ACTR2	0	0	0	0	1	1	0	0	0	0	0	0	0	0	0	0	0	0	0	0	0	0	0	0	0	0	0	0	0	0	2
ACTR3	0	0	0	0	0	0	0	0	0	0	0	0	0	1	0	1	0	0	0	0	0	0	0	0	0	0	0	0	0	1	3
ACTR3B	0	0	0	0	0	0	0	0	0	0	0	0	0	0	0	0	0	0	0	0	0	0	0	0	0	0	0	0	1	1	2
ACTR8	0	0	0	0	0	0	0	0	0	0	0	0	0	0	0	0	1	0	0	0	0	0	0	0	0	0	0	0	0	0	1
ACTRT3	0	0	0	0	0	0	0	0	0	0	0	0	0	0	0	0	0	0	0	0	1	1	0	0	0	0	0	0	0	0	2
ACVR1	0	0	0	0	0	0	0	0	0	0	0	0	0	0	0	0	0	1	0	0	0	1	0	0	0	0	0	0	0	0	2
ACVR1B	0	0	0	1	0	0	0	1	0	0	1	1	0	0	0	0	0	0	0	0	0	0	0	0	0	0	0	0	1	1	6
ACVR1C	0	0	1	1	0	0	0	0	1	1	0	0	0	0	1	1	1	1	0	0	0	0	0	0	1	1	0	0	0	0	10
ACVR2A	0	0	1	1	1	1	0	0	1	1	0	0	0	0	0	0	1	1	1	1	0	1	0	0	1	1	0	0	0	1	14
ACVR2B	0	1	0	1	1	1	0	0	0	0	0	0	0	0	0	1	0	1	1	0	1	1	0	0	0	1	1	0	0	1	12
ACVRL1	0	0	0	0	0	0	0	1	0	0	0	0	0	0	0	0	0	0	0	0	0	0	0	0	0	0	0	0	0	1	2
ACYP1	0	0	0	0	0	0	0	0	0	0	0	0	0	0	0	0	0	0	0	0	0	0	0	0	0	0	0	0	0	0	0
ADA	0	0	0	0	0	0	0	0	0	0	0	0	0	0	0	0	0	0	0	1	0	0	0	0	0	0	0	0	0	0	1
ADAM10	0	0	0	0	1	0	0	0	0	0	0	0	1	1	1	1	0	0	0	0	0	0	0	0	0	0	0	0	0	0	5
ADAM11	0	0	0	0	0	0	0	0	0	0	0	0	0	0	0	0	0	0	0	0	0	0	0	0	1	1	0	0	0	1	3
ADAM12	1	1	0	0	0	0	0	0	0	0	1	1	0	0	1	1	1	0	1	1	0	0	0	0	0	0	0	1	1	1	12
ADAM15	0	0	0	1	0	0	0	0	0	0	0	0	0	0	0	0	0	0	0	0	0	0	0	0	0	0	0	0	0	0	1
ADAM17	0	0	0	0	0	0	0	0	0	0	0	0	0	0	1	1	0	0	0	0	0	0	0	0	0	1	0	0	1	1	5
ADAM18	0	0	0	0	0	0	0	0	0	0	0	0	0	0	0	0	0	0	0	0	1	0	0	0	0	0	0	0	0	0	1
ADAM19	0	0	0	0	0	0	0	0	0	0	0	1	1	1	1	1	1	1	1	1	0	1	0	0	1	0	0	0	1	1	13
ADAM22	0	0	0	0	0	0	0	0	0	0	0	0	0	0	0	0	1	0	1	0	1	1	0	0	0	0	0	0	0	1	5
ADAM23	0	0	0	0	0	0	0	0	0	0	0	0	1	1	1	1	0	0	1	0	1	1	0	0	0	0	0	0	0	0	7
ADAM28	0	0	1	0	0	0	0	0	0	0	0	0	0	0	0	0	0	0	0	0	0	0	0	0	1	0	0	0	0	0	2
ADAM7	0	0	0	0	0	0	0	0	0	0	0	0	0	0	0	0	0	0	0	0	0	0	0	0	0	0	0	0	0	1	1
ADAM9	0	0	0	0	0	0	1	1	0	0	0	0	0	0	1	1	0	0	0	0	0	0	0	0	1	1	0	0	0	0	6
ADAMTS1	0	0	0	1	0	0	0	0	0	0	0	0	0	0	0	0	0	0	0	0	0	0	0	0	0	0	0	0	0	0	1
ADAMTS10	0	0	0	0	0	0	0	0	0	0	0	0	0	0	0	0	1	1	1	1	0	0	0	0	0	0	0	0	0	0	4
ADAMTS13	0	0	0	0	0	1	0	0	0	0	0	0	0	0	0	0	0	0	0	0	0	0	0	0	0	0	0	0	0	1	2
ADAMTS14	0	0	0	1	0	0	0	0	0	0	1	1	0	0	0	0	0	0	0	0	0	0	0	0	1	1	0	0	0	0	5
ADAMTS15	0	0	1	1	0	0	0	0	0	0	0	0	0	0	0	0	0	0	0	0	0	0	0	0	0	1	0	0	0	1	4
ADAMTS16	0	0	0	0	0	0	0	0	0	0	0	0	0	0	0	0	0	0	0	0	0	0	0	0	0	0	0	0	1	1	2
ADAMTS17	0	0	0	0	0	0	0	0	0	0	0	0	0	0	1	0	0	0	1	1	0	0	0	0	0	0	0	0	0	1	4
ADAMTS18	0	0	0	0	0	1	0	0	0	0	0	0	0	0	0	1	0	0	1	1	0	1	0	0	0	0	0	0	0	0	5
ADAMTS19	0	0	0	0	0	0	0	0	0	0	0	0	0	0	1	1	0	0	1	0	0	0	0	0	0	0	1	0	0	0	4
ADAMTS2	0	0	0	0	0	0	0	0	0	0	1	0	0	0	0	0	0	0	1	1	0	0	0	0	0	0	0	0	0	1	4
ADAMTS3	0	0	0	0	1	1	0	0	1	0	0	0	0	0	0	0	0	0	0	0	0	0	0	0	0	0	0	0	0	0	3
ADAMTS5	0	0	1	1	1	1	1	1	0	0	0	0	0	0	0	0	1	1	0	1	0	0	0	0	0	0	0	0	0	0	9
ADAMTS6	1	0	1	0	1	0	0	0	0	0	1	0	0	0	1	0	1	0	1	0	0	0	0	0	0	0	0	0	0	0	7
ADAMTS7	0	0	0	0	0	0	0	0	0	0	0	0	0	0	0	0	0	0	1	1	0	0	0	0	0	0	0	0	0	1	3
ADAMTS8	0	0	1	1	0	0	0	0	0	0	0	0	0	0	0	0	0	0	0	0	0	0	0	0	0	0	0	0	0	0	2
ADAMTS9	0	0	0	0	0	0	0	0	0	0	0	0	0	1	0	0	0	0	1	1	0	0	0	0	0	0	0	0	0	0	3
ADAMTSL1	0	0	0	0	1	0	0	0	0	0	0	0	1	1	0	0	1	1	0	0	0	0	0	0	0	0	0	0	1	1	7
ADAMTSL2	0	0	0	0	0	0	0	1	0	0	0	1	0	0	0	0	0	0	0	0	0	0	0	0	0	0	0	0	0	0	2
ADAMTSL3	1	1	0	0	1	1	0	0	0	0	0	0	1	1	0	0	1	1	0	0	0	0	0	0	0	0	0	0	0	0	8
ADAMTSL4	0	0	0	0	0	0	0	0	0	0	0	0	0	0	0	0	0	0	0	0	0	0	0	0	0	0	0	0	0	1	1
ADAMTSL5	0	0	0	0	0	0	1	0	0	0	0	0	0	0	0	0	0	0	0	0	0	0	0	0	0	0	0	0	0	1	2
ADAP1	0	0	0	0	1	1	0	0	0	0	0	0	0	0	0	0	0	1	0	0	0	0	0	0	0	0	0	0	0	1	4
ADAP2	0	0	0	0	0	0	0	0	0	0	0	0	0	0	0	0	0	0	0	0	0	0	0	0	0	0	0	0	0	1	1
ADAR	1	1	0	0	0	0	0	1	0	0	0	0	0	0	0	0	0	0	0	0	0	0	0	0	0	0	0	0	0	0	3
ADARB1	0	0	0	0	0	0	1	0	0	0	0	0	0	0	0	0	0	0	0	0	0	0	0	0	0	0	0	0	1	1	3
ADARB2	0	0	0	0	0	0	0	0	0	0	0	0	0	0	0	0	0	0	0	0	0	0	0	0	0	0	0	0	0	1	1
ADAT1	0	0	0	0	0	0	0	0	0	0	0	0	0	0	1	1	0	0	0	0	0	0	0	0	0	0	0	0	0	1	3
ADAT2	0	0	0	0	0	0	1	0	0	0	0	0	0	0	0	0	0	0	0	0	0	1	0	0	0	0	0	0	0	0	2
ADCK1	0	0	0	0	0	0	0	0	0	0	0	0	0	0	0	0	0	0	0	0	0	0	0	0	0	0	0	0	1	1	2
ADCK4	0	0	0	0	0	0	0	0	0	0	0	0	0	0	0	0	0	0	0	0	0	0	0	0	0	0	0	0	0	1	1
ADCY1	1	0	0	0	0	0	0	0	0	0	0	0	0	0	0	0	0	0	0	0	0	0	1	0	1	0	1	0	0	0	4
ADCY2	0	0	0	0	0	0	0	0	0	0	0	0	0	0	0	0	0	0	0	0	0	0	0	0	0	0	0	0	0	0	0
ADCY3	0	0	0	0	0	0	0	0	0	0	0	0	1	1	0	0	0	1	0	0	0	0	0	0	0	0	0	0	0	0	3
ADCY5	0	0	0	0	1	1	0	0	0	0	0	0	0	0	0	0	0	0	0	0	0	0	0	0	0	0	0	0	0	0	2
ADCY6	0	0	0	0	0	0	0	0	0	0	0	0	0	0	0	0	1	1	0	0	1	1	0	0	0	0	0	0	0	0	4
ADCY7	0	0	0	0	0	0	0	0	0	0	1	0	0	0	0	0	0	0	0	0	0	0	0	0	0	0	0	0	0	0	1
ADCY9	0	0	0	1	0	0	0	0	0	0	0	1	0	0	0	0	0	0	0	0	0	0	0	0	0	0	0	0	1	1	4
ADCYAP1R1	0	0	0	0	0	0	0	0	0	0	0	1	0	0	0	0	0	0	0	1	0	0	0	0	0	0	0	0	1	1	4
ADD1	0	0	0	0	0	0	0	0	0	0	1	0	0	0	0	0	1	1	0	0	0	0	0	0	0	0	0	0	0	0	3
ADD2	0	0	0	0	0	0	0	0	0	0	1	1	0	0	0	0	0	0	0	0	0	0	0	0	0	1	0	0	0	1	4
ADD3	0	0	0	0	0	0	0	0	0	0	1	1	0	0	0	0	1	1	0	0	1	1	0	0	0	0	0	0	0	0	6
ADGRA1	0	0	0	0	0	0	0	0	0	0	1	0	0	0	0	0	0	0	0	0	0	0	0	0	0	0	0	0	0	0	1
ADGRA2	0	0	0	0	0	0	0	0	0	0	0	0	1	0	0	0	0	0	0	0	1	0	0	0	0	0	0	0	0	0	2
ADGRA3	1	0	0	0	0	0	0	0	0	0	0	0	0	0	0	0	1	0	0	0	0	0	0	0	0	0	0	0	0	0	2
ADGRB3	0	0	0	0	0	0	0	0	0	0	0	0	1	0	0	0	0	0	0	0	1	0	0	0	0	0	0	0	0	0	2
ADGRD1	0	0	0	0	1	0	1	0	0	0	0	0	0	0	0	0	0	0	0	0	0	0	0	0	0	0	0	0	0	0	2
ADGRE2	0	0	0	0	0	0	0	0	0	0	1	0	0	0	0	0	0	0	0	0	0	0	0	0	0	0	0	0	1	0	2
ADGRE5	0	0	0	0	0	0	0	0	1	0	0	0	0	0	0	0	0	0	0	0	0	0	0	0	0	0	0	0	0	0	1
ADGRF2	0	0	0	0	0	0	0	0	0	0	0	0	1	0	0	0	0	0	0	0	0	0	0	0	0	0	0	0	0	0	1
ADGRF5	0	0	0	0	0	0	0	0	0	0	0	0	0	0	0	0	0	0	0	0	1	0	0	0	0	0	0	0	0	0	1
ADGRG1	0	0	0	0	0	0	0	0	0	0	1	0	0	0	0	0	0	0	0	0	0	0	0	0	0	0	0	0	0	0	1
ADGRG2	0	0	0	0	0	0	0	0	1	0	0	0	0	0	0	0	0	0	0	0	0	0	0	0	0	0	0	0	0	0	1
ADGRG5	0	0	0	0	0	0	0	0	0	0	0	0	0	0	0	0	0	0	0	0	0	0	0	0	0	0	0	0	1	0	1
ADGRG6	0	0	0	0	0	0	0	0	0	0	0	0	0	0	0	0	1	0	0	0	0	0	0	0	0	0	0	0	0	0	1
ADGRG7	0	0	0	0	0	0	0	0	0	0	0	0	0	0	1	0	0	0	0	0	0	0	0	0	0	0	0	0	0	0	1
ADGRL1	0	0	0	0	1	0	0	0	0	0	0	0	0	0	0	0	0	0	0	0	0	0	0	0	0	0	0	0	1	0	2
ADGRL2	0	0	0	0	0	0	0	0	0	0	0	0	0	0	0	0	1	0	0	0	1	0	0	0	0	0	0	0	0	0	2
ADGRL3	0	0	1	0	0	0	1	0	0	0	1	0	0	0	0	0	0	0	0	0	0	0	0	0	0	0	0	0	0	0	3
ADGRL4	0	0	0	0	0	0	0	0	0	0	0	0	0	0	0	0	0	0	0	0	1	0	0	0	0	0	1	0	0	0	2
ADH1B	0	0	0	0	0	0	0	0	0	0	0	0	0	0	0	0	0	0	0	0	0	0	0	0	0	0	0	0	0	1	1
ADH5	0	0	0	0	0	0	0	0	0	0	0	0	0	0	0	0	0	0	0	0	0	0	0	0	0	0	0	0	0	1	1
ADH6	0	0	0	0	0	0	0	0	0	0	0	0	0	0	0	0	0	0	0	0	0	0	0	0	0	0	0	0	0	1	1
ADI1	0	0	0	0	0	0	0	0	0	0	0	0	0	0	0	0	0	0	0	0	0	0	0	0	0	0	1	0	0	0	1
ADIPOQ	0	0	0	0	0	0	0	0	0	0	0	0	0	0	0	0	0	0	0	0	0	0	0	0	0	0	0	0	0	1	1
ADIPOR1	0	0	0	0	0	0	0	0	0	0	0	0	0	0	0	0	0	0	0	0	0	0	0	0	0	0	0	0	1	1	2
ADIPOR2	0	0	1	1	0	0	0	1	0	0	0	0	0	0	0	0	0	0	0	0	0	0	0	0	0	0	0	0	0	0	3
ADK	0	0	0	0	0	0	0	0	0	0	0	0	0	0	0	0	0	0	0	0	1	1	0	0	0	0	0	0	0	0	2
ADM	0	0	0	0	0	0	0	0	0	0	1	1	1	1	1	1	0	0	0	0	0	0	0	0	0	0	0	0	0	0	6
ADM2	0	0	0	0	0	0	0	0	0	0	0	0	0	0	0	0	0	0	0	0	0	0	0	0	0	0	0	0	0	1	1
ADM5	0	0	0	0	0	0	0	0	0	0	0	0	0	0	0	0	0	0	0	0	0	0	0	0	0	0	0	0	0	1	1
ADNP	0	0	0	0	0	0	0	0	1	1	0	0	0	0	0	0	0	0	0	0	0	0	0	0	0	0	0	0	0	0	2
ADNP2	0	0	0	0	1	1	0	0	0	0	0	0	0	0	0	0	0	0	0	0	0	0	0	0	0	0	0	0	0	0	2
ADO	0	0	0	0	0	0	0	0	0	0	0	0	1	1	0	0	0	0	0	0	0	0	0	0	0	0	0	0	0	0	2
ADORA1	0	0	0	0	0	0	0	0	0	0	1	0	0	0	0	0	1	0	0	0	0	0	0	0	0	0	0	0	0	1	3
ADORA2A	0	0	0	0	1	1	0	0	0	0	0	0	0	0	0	0	0	0	0	0	0	0	0	0	0	0	0	0	0	0	2
ADORA2B	0	0	0	0	0	0	0	0	0	0	0	0	0	0	0	0	1	1	0	0	0	0	0	0	0	0	0	0	0	0	2
ADORA3	0	0	0	0	0	0	0	0	0	0	0	0	0	0	0	0	0	0	0	0	0	0	0	0	0	0	0	0	0	1	1
ADPGK	1	1	0	0	0	0	0	0	0	0	1	0	0	0	0	0	0	0	0	0	0	0	0	0	0	0	0	0	0	0	3
ADPRH	0	0	0	0	0	0	0	0	0	0	0	0	0	0	0	0	0	0	0	0	0	0	0	0	1	0	0	0	0	1	2
ADPRHL1	0	0	0	0	0	0	0	0	0	0	0	0	0	0	0	0	0	0	0	0	0	0	0	0	0	0	0	0	0	1	1
ADRA1A	0	0	0	0	0	0	0	0	0	0	0	0	0	0	1	0	1	0	0	0	0	0	0	0	0	0	0	0	0	0	2
ADRA1B	0	0	0	0	0	0	0	1	0	0	0	0	0	0	0	0	0	0	0	0	0	0	0	0	0	0	0	0	0	0	1
ADRA1D	0	0	0	0	0	0	0	0	0	0	0	0	0	0	0	0	0	0	0	0	0	0	0	0	0	0	0	0	0	1	1
ADRA2C	0	0	0	0	0	0	0	0	0	0	0	0	0	0	0	0	0	0	0	0	1	1	0	0	0	0	0	0	0	0	2
ADRB1	0	0	1	1	0	0	0	0	0	0	0	0	1	1	0	0	0	0	0	0	0	0	0	0	0	0	0	0	0	0	4
ADRB2	0	0	1	1	1	1	0	0	0	0	0	0	0	0	0	0	0	0	0	0	0	0	0	0	0	0	0	0	0	0	4
ADRB3	0	0	1	1	0	0	0	0	0	0	0	0	0	0	0	0	0	0	0	0	0	0	0	0	0	0	0	0	1	1	4
ADRBK2	0	1	0	1	0	0	0	0	0	0	0	0	0	0	0	0	0	0	0	0	0	0	0	0	0	0	0	0	0	1	3
ADSS	0	0	0	0	1	0	0	0	0	0	0	0	0	0	0	0	0	0	0	0	0	0	0	0	0	0	0	0	0	0	1
ADSSL1	0	0	0	0	0	0	0	0	0	0	1	0	0	0	0	0	0	0	0	0	0	0	0	0	0	0	0	0	0	0	1
AEBP2	0	0	0	0	1	1	0	0	0	0	0	0	0	0	0	0	1	1	0	0	1	1	0	0	0	0	0	0	0	0	6
AEN	0	0	1	1	0	0	1	1	0	0	0	0	0	0	0	0	0	0	0	0	0	0	0	0	0	0	0	0	0	1	5
AES	0	0	0	0	0	0	0	0	0	0	0	0	0	0	0	0	0	0	0	0	0	0	0	0	0	0	0	0	1	1	2
AFAP1	0	0	0	0	0	0	0	0	0	0	0	0	1	0	0	0	1	1	0	0	0	0	0	0	0	0	0	0	0	1	4
AFAP1L1	0	0	0	0	0	0	0	0	0	0	1	0	0	0	0	0	0	0	1	0	0	0	0	0	0	0	0	0	0	0	2
AFDN	0	0	0	0	0	0	0	0	0	0	0	0	0	0	0	0	0	0	0	0	0	0	0	0	0	0	1	0	0	0	1
AFF1	0	0	0	0	0	0	1	1	0	0	0	0	1	1	0	0	0	0	0	0	0	0	0	0	0	0	0	0	0	0	4
AFF2	0	0	1	1	0	0	0	0	0	0	1	0	0	0	0	0	0	0	0	0	0	0	0	0	0	0	1	0	0	1	5
AFF3	0	0	0	0	0	0	0	0	0	0	0	0	1	1	0	0	0	1	0	0	0	0	0	0	0	0	1	1	0	1	6
AFF4	0	0	0	0	1	1	1	1	0	0	0	0	1	1	0	0	1	1	1	1	0	0	0	0	0	0	1	1	0	1	13
AFG1L	1	0	0	0	0	0	1	0	0	0	0	0	0	0	0	0	0	0	0	0	0	0	0	0	0	0	0	0	0	0	2
AGA	0	0	0	0	0	0	1	0	0	0	0	0	0	0	0	0	0	0	0	0	0	0	0	0	0	0	0	0	0	0	1
AGAP1	0	0	1	1	0	0	0	0	0	0	0	0	0	0	0	0	0	0	0	0	0	0	0	0	0	0	1	0	0	1	4
AGAP2	0	0	0	0	0	0	0	0	0	0	0	0	0	0	0	0	0	0	0	0	0	0	0	0	0	0	0	0	0	0	0
AGAP2-AS1	0	0	0	0	0	1	0	0	0	0	0	0	0	0	0	0	0	0	0	0	0	0	0	0	0	0	0	0	0	1	2
AGAP3	0	0	0	0	0	0	0	0	0	0	0	0	0	0	0	0	0	0	0	0	0	0	0	0	0	0	0	0	1	1	2
AGAP9	0	0	0	0	0	0	0	0	0	0	0	0	0	0	0	0	0	0	0	0	0	0	0	0	0	0	0	0	0	1	1
AGBL1	0	0	1	0	0	0	0	0	0	0	0	0	0	0	0	0	0	0	0	0	0	0	0	0	0	0	0	0	0	1	2
AGBL2	0	0	1	0	0	0	0	0	0	0	0	0	0	0	0	0	0	0	0	0	0	0	0	0	0	0	0	0	0	0	1
AGBL3	0	0	0	0	0	0	0	0	0	0	0	0	0	0	0	0	1	0	0	0	0	0	0	0	0	0	0	0	0	0	1
AGBL5	0	0	0	0	0	0	0	0	0	0	0	0	0	0	0	0	0	0	0	0	0	0	0	0	0	0	0	0	0	1	1
AGFG1	0	0	0	0	0	0	1	0	0	0	0	0	0	0	0	0	1	1	0	0	0	0	0	0	0	0	0	1	0	0	4
AGFG2	0	0	0	0	0	0	1	1	0	0	0	1	0	0	0	0	0	0	0	0	0	0	0	0	0	0	0	0	0	1	4
AGGF1	0	0	0	0	0	0	0	0	0	0	0	0	1	1	0	0	1	1	0	0	0	0	0	0	1	1	0	0	0	0	6
AGK	0	0	0	0	0	0	0	0	0	0	0	0	0	0	0	0	0	0	0	0	0	0	0	0	0	0	0	0	0	1	1
AGMAT	0	0	0	0	0	0	0	0	0	0	0	0	0	0	0	0	0	0	0	0	0	1	0	0	0	0	1	0	0	1	3
AGO1	0	1	1	1	1	1	1	1	0	0	0	1	0	0	0	1	0	0	1	1	1	1	0	0	0	0	0	1	1	1	16
AGO2	0	0	0	0	0	0	0	0	0	1	0	0	0	0	0	0	1	1	0	0	0	0	1	1	1	1	0	0	0	0	7
AGO3	0	1	1	1	0	1	0	1	0	0	0	1	1	1	0	0	0	0	0	1	0	1	0	0	0	0	0	1	0	1	12
AGO4	0	0	1	1	1	1	0	0	1	1	1	1	0	0	0	0	0	0	0	0	1	1	0	0	0	1	1	0	0	0	12
AGPAT1	1	0	0	0	0	0	0	0	0	0	1	0	0	0	0	0	0	0	0	0	0	0	0	0	0	0	0	0	0	1	3
AGPAT2	0	0	0	0	0	0	0	0	0	0	0	0	0	0	0	0	0	0	0	0	0	0	0	0	0	0	0	0	0	1	1
AGPAT3	0	0	0	0	0	1	0	0	0	0	1	1	0	0	0	1	1	1	0	0	0	0	0	0	0	0	0	0	0	0	6
AGPAT4	0	0	0	0	0	0	0	0	0	0	0	0	0	0	0	0	0	0	1	1	0	0	0	0	0	0	0	0	0	0	2
AGPAT5	0	0	0	0	0	0	0	0	0	0	0	0	0	0	1	1	0	0	0	0	0	0	0	0	0	0	0	0	0	0	2
AGPAT6	0	0	0	1	0	0	0	0	0	0	0	0	0	0	0	0	0	0	0	0	0	0	0	0	0	0	0	0	0	0	1
AGPAT9	0	0	0	1	0	0	0	0	0	0	0	1	0	0	0	0	0	0	0	0	0	0	0	0	0	0	0	0	0	0	2
AGPS	0	0	0	0	0	0	0	0	0	0	1	1	1	0	1	0	1	0	0	0	0	0	0	0	0	0	0	0	0	1	6
AGR2	0	0	0	0	0	0	0	0	0	0	1	0	0	0	0	0	0	0	0	0	0	0	0	0	0	0	0	0	0	0	1
AGRN	0	0	0	0	0	0	0	0	0	0	0	0	0	0	0	0	1	1	0	0	0	0	0	0	0	0	0	0	0	0	2
AGT	0	0	0	0	0	0	0	0	0	0	0	0	0	0	0	0	0	0	0	0	0	0	0	0	0	0	0	0	0	1	1
AGTPBP1	0	0	0	0	0	0	1	0	0	0	0	0	0	0	0	0	0	0	0	0	0	0	0	0	0	0	0	0	0	1	2
AGTR1	0	0	0	0	0	0	0	0	0	0	0	0	0	0	0	0	0	0	0	0	0	0	0	0	0	0	0	0	0	0	0
AGTRAP	0	0	0	0	0	0	0	0	0	0	0	0	0	0	0	0	0	0	0	0	0	0	0	0	0	0	0	0	0	0	0
AGXT	0	0	0	0	0	0	0	0	0	0	0	0	0	0	0	0	0	0	0	0	0	0	0	0	0	0	0	0	0	1	1
AGXT2	0	0	0	0	0	0	0	0	0	0	0	0	0	0	0	0	0	0	0	0	0	0	0	0	1	0	0	0	0	0	1
AHCTF1	0	0	1	1	0	0	0	1	0	0	0	0	0	0	0	0	0	0	0	0	0	0	0	0	0	0	0	0	0	0	3
AHCY	0	0	0	0	0	0	0	0	0	0	0	0	0	0	0	0	0	0	0	0	0	0	0	0	0	0	0	0	0	1	1
AHCYL1	0	0	0	0	0	0	0	0	0	0	0	0	1	1	0	0	0	0	0	0	1	1	0	0	0	0	0	0	0	1	5
AHCYL2	0	0	0	0	1	1	0	0	0	0	0	0	0	0	0	0	0	0	0	0	0	0	0	0	0	0	0	0	0	1	3
AHDC1	0	0	0	0	0	0	0	0	0	0	0	0	0	0	0	0	0	0	0	0	0	0	0	0	0	0	0	0	1	1	2
AHNAK	0	0	0	0	0	0	1	1	0	0	0	0	0	0	0	0	0	0	0	0	0	0	0	0	0	0	0	0	0	0	2
AHNAK2	0	0	0	0	1	1	0	0	0	0	0	0	0	0	0	0	0	0	0	0	0	0	0	0	0	0	0	0	0	0	2
AHR	0	0	0	0	0	0	0	0	0	0	0	0	0	0	0	0	0	0	0	1	1	1	0	0	0	0	0	0	0	0	3
AHRR	0	0	0	0	0	0	1	1	0	0	0	0	0	0	0	0	0	0	0	0	0	0	0	0	0	0	0	0	0	0	2
AHSA1	0	0	0	0	0	0	0	0	0	0	0	0	0	0	0	0	0	0	0	0	0	0	0	0	0	0	0	0	0	0	0
AHSA2	0	0	0	0	0	0	0	0	0	0	0	0	0	0	0	0	0	0	0	0	0	0	0	0	0	1	0	0	0	1	2
AHSA2P	0	0	0	0	0	0	0	0	0	0	0	0	0	0	0	0	1	0	0	0	0	0	0	0	0	0	0	0	0	0	1
AHSG	0	0	0	0	0	0	0	0	0	0	0	0	0	0	0	0	0	1	0	0	0	0	0	0	0	0	0	0	0	0	1
AICDA	0	0	0	0	0	0	0	0	0	0	0	0	0	0	0	0	0	1	1	0	0	0	0	0	0	0	0	0	0	0	2
AIDA	0	0	0	0	0	0	0	0	0	0	0	0	1	1	0	0	1	1	0	0	0	0	0	0	0	0	0	0	0	0	4
AIF1	0	0	0	0	0	0	0	0	0	0	0	0	0	0	0	0	0	0	0	0	0	0	0	0	0	0	0	0	0	1	1
AIF1L	0	1	0	0	0	0	0	0	1	1	0	0	0	0	0	0	0	0	0	0	0	0	0	0	0	0	0	0	0	0	3
AIFM1	0	0	1	1	0	1	0	0	0	0	0	0	1	1	0	0	0	0	0	0	0	0	0	0	1	1	0	0	0	0	7
AIFM2	0	0	0	0	0	0	1	0	0	0	0	0	0	1	0	0	0	0	0	0	0	0	0	0	0	0	0	0	0	0	2
AIFM3	0	0	0	0	0	0	0	0	0	0	0	0	0	0	0	0	0	0	0	0	0	1	0	0	0	0	0	0	0	0	1
AIM1	0	0	0	0	0	0	0	0	0	0	0	0	0	0	0	0	0	0	0	1	0	0	0	0	0	0	0	0	0	1	2
AIM1L	0	0	0	0	0	0	0	0	0	1	0	0	0	0	0	0	0	0	0	0	0	0	0	0	0	0	0	0	0	0	1
AIMP2	0	0	0	0	0	0	0	0	0	0	0	0	0	0	0	0	0	0	1	0	0	0	0	0	0	0	0	0	0	0	1
AIP	0	0	0	0	0	0	0	0	0	0	0	0	0	0	0	0	0	0	0	0	0	0	0	0	0	0	0	0	0	1	1
AJAP1	0	0	0	0	0	0	0	1	0	0	0	0	0	0	0	0	0	0	0	0	1	1	0	0	0	0	0	0	0	1	4
AJUBA	1	0	0	0	1	0	1	1	0	0	0	0	0	0	0	0	0	0	0	0	0	0	0	0	0	0	0	0	0	0	4
AK1	0	0	0	0	0	0	0	0	0	0	0	0	0	0	0	0	0	0	1	1	0	0	0	0	0	0	0	0	0	0	2
AK2	0	0	0	0	0	0	0	0	0	0	0	0	0	0	0	0	0	1	0	0	0	0	0	0	0	0	0	0	0	0	1
AK3	0	0	1	0	0	0	0	0	0	0	0	0	0	0	0	0	0	0	0	0	1	1	0	0	0	0	0	0	0	0	3
AK4	0	0	0	0	1	1	1	1	0	0	0	0	0	0	0	0	1	1	1	0	0	0	0	0	0	0	1	1	0	1	10
AK6	0	0	0	0	0	0	0	0	0	0	0	0	0	0	0	0	1	0	0	0	0	0	0	0	0	0	0	0	0	0	1
AK7	0	0	0	0	0	0	0	0	0	0	0	0	0	0	0	0	0	0	0	0	0	0	0	0	0	0	0	0	0	0	0
AK9	0	0	0	0	1	0	0	0	0	0	0	0	0	0	0	0	0	0	0	0	0	0	0	0	0	0	0	0	0	0	1
AKAIN1	0	0	0	0	0	0	0	0	0	0	0	0	0	0	0	0	0	0	1	0	0	0	0	0	0	0	0	0	0	0	1
AKAP1	0	0	0	0	0	0	0	0	0	0	0	0	0	0	0	0	0	0	0	0	0	0	0	0	0	1	0	1	0	1	3
AKAP10	0	0	0	0	0	0	0	0	0	0	0	0	0	1	0	0	0	0	0	0	0	0	0	0	0	0	1	0	0	1	3
AKAP11	1	1	0	0	0	1	1	1	0	0	0	0	0	0	0	0	0	0	0	0	0	0	0	0	0	0	0	0	0	1	6
AKAP12	1	1	0	0	0	1	0	0	1	0	0	0	0	0	0	0	0	0	0	0	0	0	0	0	0	0	0	0	0	0	4
AKAP13	0	0	0	0	0	0	1	1	0	0	0	0	0	0	0	0	0	0	1	1	0	0	0	0	1	1	0	0	0	0	6
AKAP2	0	0	0	0	0	0	0	0	0	0	0	0	0	0	0	0	0	0	0	1	0	0	0	0	0	0	0	0	0	1	2
AKAP5	0	0	0	1	0	0	1	0	0	0	0	1	0	0	0	0	0	0	1	1	0	0	0	0	0	0	1	0	0	1	7
AKAP6	0	0	1	1	0	0	0	0	1	0	0	0	0	0	1	0	0	0	0	0	0	0	0	0	0	0	0	0	0	1	5
AKAP7	0	0	0	0	0	0	0	0	0	0	0	0	0	0	1	1	1	0	0	0	0	0	0	0	0	0	0	0	0	0	3
AKAP9	0	0	0	0	0	0	0	1	0	0	0	0	0	0	0	0	0	0	0	0	0	0	0	0	0	0	0	0	0	0	1
AKIP1	0	0	0	0	0	0	0	0	0	0	0	0	0	0	0	0	0	0	0	0	0	0	0	0	0	0	0	0	0	1	1
AKIRIN1	0	0	0	0	0	1	0	0	1	1	0	0	0	0	1	1	1	1	0	0	0	0	0	0	0	0	0	0	0	0	7
AKIRIN2	0	0	0	0	0	0	0	0	0	0	0	0	0	0	0	0	1	0	0	0	0	0	0	0	0	0	0	0	0	0	1
AKR1C2	0	0	0	0	0	0	0	0	0	0	0	0	0	0	0	0	0	0	0	0	0	0	0	0	0	0	0	0	0	1	1
AKR1C4	0	0	0	0	0	0	0	0	0	0	0	0	0	0	0	0	0	0	0	0	0	0	0	0	0	0	0	0	0	0	0
AKR1D1	0	0	0	0	0	0	0	0	0	0	0	0	0	0	0	0	0	0	0	0	0	0	0	0	0	0	1	1	0	0	2
AKR7A2	0	0	0	0	0	0	0	0	0	0	0	0	0	0	0	0	1	0	0	0	0	0	0	0	0	0	1	0	0	1	3
AKT1	0	0	0	0	0	0	0	0	0	0	0	0	0	0	0	0	0	0	0	0	0	0	0	0	0	0	0	0	0	1	1
AKT1S1	0	0	0	0	0	0	0	0	0	0	0	0	0	0	0	0	0	0	0	0	0	0	0	0	1	1	0	0	0	0	2
AKT2	0	0	0	1	0	0	0	0	0	0	0	0	0	0	0	0	0	0	1	0	0	0	0	0	0	0	0	0	0	1	3
AKT3	0	0	0	0	1	1	1	1	0	0	0	0	0	0	0	0	0	0	1	1	0	0	0	0	0	1	0	0	0	0	7
AKTIP	0	0	0	0	0	0	1	1	0	0	0	0	0	0	0	0	0	0	0	0	0	0	0	0	0	0	0	0	0	0	2
AL009178.1	0	0	0	0	0	0	0	0	0	0	0	0	0	0	0	0	0	0	0	0	0	0	0	0	0	0	0	0	0	1	1
AL021546.6	0	0	0	0	0	0	0	0	0	0	0	0	0	0	0	0	0	1	0	1	0	0	0	0	0	0	0	0	0	0	2
AL031666.2	0	0	0	0	0	0	0	0	0	0	0	0	0	0	0	0	0	0	0	0	0	0	0	0	0	0	0	0	0	1	1
AL049840.1	0	0	0	0	0	0	0	0	0	0	0	0	0	0	0	0	0	0	0	0	0	0	0	0	0	0	0	0	0	1	1
AL078585.1	0	0	0	0	0	0	0	0	0	0	0	0	0	0	0	0	0	0	0	0	0	0	0	0	0	0	0	0	0	1	1
AL117190.3	0	0	0	0	0	0	0	0	0	0	0	0	0	0	0	0	0	0	0	0	0	0	0	0	0	0	0	0	0	1	1
AL133373.1	0	0	0	0	0	0	0	0	0	0	0	0	0	0	0	0	0	0	0	0	0	0	0	0	0	0	0	0	0	1	1
AL136531.1	0	0	0	0	0	0	0	0	0	0	0	0	0	0	0	0	0	0	0	0	0	0	0	0	0	0	0	0	0	1	1
AL161915.1	0	0	0	0	0	0	0	0	0	0	0	0	0	0	0	0	0	0	0	0	0	0	0	0	0	0	0	0	0	1	1
AL163636.6	0	0	0	0	0	1	0	1	0	0	0	0	0	0	0	0	0	0	0	0	0	0	0	0	0	0	0	0	0	0	2
AL353791.1	0	0	0	0	0	0	0	0	0	0	0	0	0	0	0	0	0	0	0	0	0	0	0	0	0	0	0	0	0	1	1
AL354993.1	0	0	0	0	0	0	0	0	0	0	0	0	0	0	0	0	0	0	0	0	0	0	0	0	0	0	0	0	0	1	1
AL355390.1	0	0	0	0	0	0	0	0	0	0	0	0	0	0	0	1	0	1	0	0	0	0	0	0	0	0	0	0	0	0	2
AL359878.1	0	0	0	0	0	0	0	0	0	0	0	0	0	0	0	0	0	0	0	0	0	0	0	0	0	0	0	0	0	1	1
AL391421.1	0	0	0	0	0	1	0	0	0	0	0	0	0	0	0	0	0	0	0	0	0	0	0	0	0	0	0	0	0	1	2
AL441883.1	0	0	0	0	0	0	0	0	0	0	0	0	0	0	0	0	0	0	0	0	0	0	0	0	0	0	0	0	0	1	1
AL450307.1	0	0	0	0	0	0	0	0	0	0	0	0	0	0	0	0	0	0	0	0	0	0	0	0	0	0	0	0	0	1	1
AL590483.1	0	0	0	0	0	0	0	0	0	0	0	1	0	0	0	1	0	0	0	0	0	0	0	0	0	0	0	0	0	1	3
AL590822.1	0	0	0	0	0	0	0	0	0	0	0	1	0	0	0	0	0	0	0	0	0	0	0	0	0	0	0	0	0	1	2
AL626787.1	0	0	0	0	0	0	0	0	0	0	0	0	0	0	0	0	0	0	0	1	0	0	0	0	0	1	0	0	0	1	3
AL627309.1	0	0	0	0	0	0	0	0	0	0	0	0	0	0	0	0	0	0	0	0	0	0	0	0	0	0	0	0	0	1	1
AL953854.2	0	0	0	0	0	0	0	0	0	0	0	0	0	0	0	0	0	0	0	0	0	0	0	0	0	0	0	0	0	1	1
ALAD	0	0	0	0	0	1	0	0	0	0	0	0	0	0	0	0	0	0	0	0	0	0	0	0	0	0	0	0	0	0	1
ALCAM	0	0	0	0	0	0	0	0	0	0	0	0	0	0	0	0	1	0	0	0	0	0	0	0	0	0	0	0	0	0	1
ALDH18A1	0	0	0	0	0	0	0	0	0	0	0	0	0	0	0	0	0	0	0	0	0	0	0	0	0	0	0	0	0	1	1
ALDH1A1	0	0	0	0	0	0	0	0	1	0	0	0	0	0	0	0	0	0	0	0	0	0	0	0	0	0	0	0	0	0	1
ALDH1A3	0	0	0	0	1	0	0	0	0	0	0	0	0	0	0	0	0	0	0	0	0	0	0	0	0	1	0	0	0	0	2
ALDH1L2	0	0	0	0	0	0	0	0	0	0	1	0	0	0	0	0	0	1	0	0	0	0	0	0	0	0	0	0	0	0	2
ALDH3A2	0	0	0	0	0	0	0	0	0	0	0	0	0	0	0	0	0	0	0	0	0	0	0	0	1	0	0	0	0	1	2
ALDH3B1	0	0	0	0	0	0	0	0	0	0	0	0	0	0	0	0	0	0	0	0	0	0	0	0	0	0	0	0	0	1	1
ALDH3B2	0	0	0	0	0	0	0	0	0	0	1	0	0	0	0	0	0	0	0	0	0	0	0	0	0	0	0	0	0	1	2
ALDH4A1	0	0	0	0	0	0	0	0	0	0	0	0	0	0	0	0	0	1	0	0	0	0	0	0	0	0	0	0	0	1	2
ALDH5A1	0	0	0	0	0	0	0	0	0	0	0	0	0	0	1	1	1	0	0	0	0	0	0	0	0	0	0	0	0	1	4
ALDH6A1	0	0	0	1	1	0	0	0	0	0	0	0	0	0	0	0	0	0	0	0	1	1	0	0	0	0	0	0	0	0	4
ALDH7A1	0	0	0	0	0	0	0	0	0	0	0	0	0	0	0	0	0	0	0	0	0	0	0	0	0	0	0	0	0	1	1
ALDH8A1	0	0	0	0	0	0	0	0	0	0	0	0	0	0	0	0	0	0	0	0	0	0	0	0	0	0	0	0	0	1	1
ALDOA	0	0	0	0	0	0	0	0	0	0	0	0	0	0	0	0	0	0	0	0	1	0	0	0	0	0	0	0	0	1	2
ALDOB	0	0	0	0	0	0	0	0	0	0	0	0	0	0	0	0	0	0	0	0	0	0	0	0	0	0	0	0	0	1	1
ALG1	1	0	0	0	0	0	0	0	0	0	0	0	0	0	0	0	0	0	0	0	0	0	0	0	0	0	0	0	0	0	1
ALG10	0	0	0	0	0	0	0	0	0	0	0	0	0	0	0	0	1	0	0	0	0	0	0	0	0	0	0	0	0	0	1
ALG10B	0	0	0	0	0	0	0	0	0	0	0	0	0	0	0	0	0	0	0	0	0	0	0	0	0	0	0	0	0	1	1
ALG11	0	1	0	0	0	0	0	0	0	0	0	0	0	0	0	0	0	0	0	0	0	0	0	0	0	0	0	0	1	1	3
ALG12	0	0	0	0	0	0	0	0	0	0	0	0	0	0	0	0	0	0	0	0	0	0	0	0	0	0	0	0	0	1	1
ALG13	0	0	0	0	0	0	0	0	0	0	0	0	0	0	0	0	0	0	0	0	0	0	0	0	0	0	0	0	0	0	0
ALG14	0	0	0	0	0	0	0	0	0	0	0	0	0	0	0	0	0	0	0	0	0	0	0	0	0	0	0	0	0	1	1
ALG2	0	0	0	0	0	0	0	0	0	0	1	0	0	0	0	0	0	0	0	0	1	0	0	0	0	0	0	0	0	0	2
ALG3	0	0	0	0	0	0	0	1	0	0	0	0	0	0	0	0	0	0	0	0	0	0	0	0	0	0	0	0	0	0	1
ALG8	0	0	0	0	0	0	0	0	0	0	0	0	0	0	0	0	1	1	0	0	0	0	0	0	0	0	0	0	0	0	2
ALG9	0	0	0	0	0	0	0	0	0	0	0	0	0	0	1	0	1	1	0	0	0	0	0	0	0	0	0	0	1	1	5
ALK	0	0	0	0	0	0	0	0	0	0	0	0	0	0	0	0	0	0	0	0	1	1	0	0	0	0	0	0	0	0	2
ALKAL1	0	0	0	0	0	0	0	0	0	0	0	0	0	0	0	0	1	0	0	0	0	0	0	0	0	0	0	0	0	0	1
ALKAL2	0	0	0	0	0	0	0	0	0	0	0	0	1	0	0	0	0	0	0	0	0	0	0	0	0	0	0	0	0	0	1
ALKBH1	0	0	0	1	0	0	0	0	0	0	0	0	0	0	0	0	0	0	0	0	1	0	0	0	0	0	0	0	0	1	3
ALKBH5	0	0	0	0	0	0	0	0	0	0	0	0	0	0	0	0	0	0	0	0	0	0	0	0	0	0	0	0	0	1	1
ALKBH6	0	0	0	0	0	0	0	0	0	0	0	0	0	0	0	0	0	0	0	1	0	0	0	0	0	0	0	0	0	0	1
ALKBH8	0	0	0	0	0	0	0	0	0	0	0	0	0	0	0	0	0	0	0	0	0	0	0	0	0	0	0	0	0	1	1
ALOX12	0	0	0	0	1	1	0	0	0	0	0	0	0	0	0	0	0	0	0	0	0	0	0	0	0	0	0	0	0	0	2
ALOXE3	0	0	0	0	0	0	0	0	0	0	0	0	0	0	0	0	0	0	0	0	0	0	0	0	0	0	0	0	0	1	1
ALPI	0	0	0	0	0	0	0	0	0	0	0	0	0	0	0	0	0	0	0	0	0	0	0	0	0	0	0	0	0	0	0
ALPK3	0	0	0	1	0	0	0	0	0	0	0	0	0	1	0	0	0	0	0	0	0	0	0	0	1	1	0	0	0	0	4
ALS2	0	0	0	0	0	0	0	0	0	0	0	0	0	0	1	0	0	0	0	1	0	0	0	0	0	0	0	0	0	0	2
ALS2CL	0	0	0	0	0	0	0	0	0	0	0	0	0	0	0	0	0	0	0	0	0	0	0	0	0	0	0	0	0	0	0
ALX1	0	1	0	0	0	0	0	0	1	1	0	0	0	0	0	0	0	0	0	0	0	0	0	0	0	0	0	0	0	1	4
ALX3	0	0	0	0	0	0	0	0	0	0	0	0	0	0	0	0	0	0	0	0	0	0	0	0	1	0	0	0	0	1	2
ALX4	0	0	0	0	0	1	1	1	1	1	0	0	0	1	0	1	0	0	0	0	0	0	0	0	0	0	0	0	0	1	8
AMACR	0	0	0	0	0	0	0	0	0	0	0	0	0	0	0	0	0	0	0	0	0	0	0	0	0	0	0	0	0	0	0
AMBN	0	0	0	0	0	0	0	0	1	0	0	0	0	0	0	0	0	0	0	0	0	0	0	0	0	0	0	0	0	0	1
AMBRA1	0	0	0	0	0	0	0	0	0	0	1	0	0	0	0	0	0	0	0	0	0	0	0	0	0	0	0	0	0	0	1
AMD1	0	0	0	0	0	0	0	0	0	0	0	0	0	0	0	0	1	1	0	0	0	0	0	0	0	0	0	0	0	0	2
AMER1	0	0	0	0	1	1	0	0	1	0	0	0	0	0	0	0	0	0	1	1	0	0	0	0	0	0	0	0	0	1	6
AMER2	1	0	0	0	0	0	1	1	0	0	0	0	0	0	0	0	0	0	0	0	0	0	0	0	1	1	0	0	0	1	6
AMER3	0	0	1	1	0	0	0	0	0	0	1	0	0	0	0	0	0	0	0	0	0	0	0	0	0	0	0	0	0	1	4
AMFR	0	0	0	0	0	0	0	0	0	0	0	0	0	0	0	0	0	0	0	1	0	0	0	0	0	0	1	0	0	0	2
AMIGO1	0	0	0	0	0	1	0	0	0	0	0	0	0	0	0	0	0	0	0	0	0	0	0	0	0	0	0	0	0	1	2
AMIGO2	0	0	0	0	0	0	1	0	0	0	0	0	0	0	0	0	0	0	0	0	0	0	0	0	1	0	0	0	0	0	2
AMIGO3	0	0	0	0	0	1	0	0	0	0	0	0	0	0	0	0	0	0	0	0	0	0	0	0	0	0	0	0	0	0	1
AMMECR1	0	0	0	0	1	1	0	0	0	0	0	0	0	0	0	1	0	0	0	1	0	0	0	0	0	0	0	0	1	1	6
AMMECR1L	0	0	1	1	1	1	0	0	0	0	0	0	0	0	0	0	0	1	1	1	0	0	0	0	0	0	0	0	1	1	9
AMN	0	0	0	0	0	0	0	0	0	0	0	0	0	0	0	0	0	0	0	0	0	0	0	0	0	0	0	0	0	1	1
AMN1	0	0	0	0	0	0	0	0	0	0	0	0	0	0	0	0	0	0	0	0	0	0	0	0	0	0	0	0	0	1	1
AMOT	1	1	1	1	1	1	0	0	0	0	0	0	0	0	1	1	0	0	1	1	0	0	0	0	0	0	0	0	0	0	10
AMOTL1	0	0	0	0	1	1	0	0	0	0	0	0	0	0	0	0	1	0	0	0	0	0	0	0	0	0	0	0	1	1	5
AMOTL2	0	1	0	0	0	0	0	0	0	0	1	1	0	0	0	0	0	1	0	0	1	1	0	0	0	0	0	0	0	1	7
AMPD3	0	0	0	0	0	0	1	0	0	0	0	0	0	0	0	0	1	0	0	0	0	0	0	0	0	0	0	0	0	0	2
AMT	0	0	1	1	0	0	0	0	0	0	0	0	0	0	0	0	0	0	0	0	0	0	0	0	0	0	0	0	0	1	3
AMZ1	0	0	0	0	0	0	0	0	0	0	0	0	0	0	0	0	0	0	0	0	0	0	0	0	0	0	0	0	0	1	1
ANAPC16	0	0	0	0	0	0	0	0	0	0	0	0	0	0	0	0	0	0	0	0	0	0	0	0	1	1	0	0	0	0	2
ANGEL1	0	0	0	0	0	1	0	0	0	0	1	1	0	0	0	0	0	0	0	0	0	0	0	0	0	0	0	0	0	1	4
ANGEL2	0	0	0	0	0	0	0	0	0	0	0	0	0	0	0	0	0	0	0	0	0	0	0	0	0	0	0	0	0	0	0
ANGPT1	0	0	0	0	0	0	0	0	0	0	0	0	0	0	0	0	0	0	0	0	0	0	0	0	0	0	0	0	0	1	1
ANGPT2	0	0	0	0	0	0	0	0	0	0	0	0	0	0	0	0	0	0	0	0	0	0	0	0	0	1	0	0	0	0	1
ANGPT4	0	0	0	0	0	0	0	0	0	0	1	1	0	0	0	0	0	0	0	0	0	0	0	0	0	0	0	0	0	1	3
ANGPTL2	0	0	0	1	0	0	0	0	0	0	0	0	1	1	0	0	0	0	0	0	0	0	0	0	0	0	0	0	0	0	3
ANGPTL3	0	0	0	0	0	0	0	0	0	0	0	0	0	0	0	0	0	0	0	0	0	0	0	0	0	0	0	0	0	0	0
ANGPTL5	0	0	0	0	0	0	0	0	1	0	0	0	0	0	0	0	0	0	0	0	0	0	0	0	0	0	0	0	0	0	1
ANHX	0	0	0	0	0	0	0	0	0	0	0	0	0	0	0	0	0	0	0	0	0	0	0	0	0	0	0	0	0	0	0
ANK1	0	0	0	0	0	0	0	0	0	0	0	0	0	0	0	0	1	1	0	1	0	0	0	0	0	0	0	0	0	1	4
ANK2	0	0	0	0	1	0	0	0	0	0	0	0	0	0	0	1	0	1	0	0	0	0	0	0	0	0	0	0	0	1	4
ANK3	0	0	0	0	0	0	0	0	0	0	0	1	0	1	0	0	1	1	0	1	0	0	0	0	0	0	0	0	0	0	5
ANKDD1B	1	0	0	0	0	0	0	0	0	0	0	0	0	0	0	0	0	0	0	0	0	0	0	0	0	0	0	0	0	0	1
ANKEF1	0	0	0	0	0	0	0	0	0	0	0	0	0	0	0	0	0	0	0	0	0	0	0	0	0	0	0	0	0	1	1
ANKFY1	0	0	1	1	0	0	1	1	0	0	0	0	0	0	0	0	0	1	0	1	0	0	0	0	0	0	0	0	0	1	7
ANKH	0	0	0	0	0	0	1	1	0	0	0	0	0	0	0	0	0	0	0	0	0	0	0	0	1	0	1	0	0	1	5
ANKHD1-EIF4EBP3	0	0	0	0	0	0	0	0	0	0	0	0	0	0	0	0	0	0	0	0	0	0	0	0	0	0	0	0	0	1	1
ANKIB1	1	1	0	0	1	1	1	1	0	0	0	0	1	1	1	1	1	1	0	0	1	1	0	0	0	0	0	0	0	0	14
ANKLE2	0	0	0	0	0	0	0	0	0	0	0	0	0	0	0	0	0	0	0	0	0	0	0	0	0	0	0	0	0	0	0
ANKMY1	0	0	0	0	0	0	0	0	0	0	1	0	0	0	0	0	0	0	0	0	0	0	0	0	1	0	0	0	0	0	2
ANKRA2	0	0	1	0	0	0	0	0	0	0	0	0	0	0	0	0	0	0	0	0	0	0	0	0	0	0	0	0	0	0	1
ANKRD10	0	1	0	0	0	0	0	0	0	0	0	0	0	0	0	0	0	0	0	0	0	0	0	0	0	0	1	0	0	0	2
ANKRD11	0	0	0	0	1	0	0	0	0	0	0	0	0	0	0	1	0	0	0	0	0	0	0	0	0	0	0	0	0	0	2
ANKRD12	0	0	0	0	0	0	0	1	0	0	0	0	1	0	0	0	0	1	0	0	0	0	0	0	0	0	0	0	0	0	3
ANKRD13A	0	1	0	0	0	0	0	0	0	0	0	0	0	0	0	0	0	0	0	0	0	0	0	0	0	0	0	0	1	1	3
ANKRD13B	0	0	0	0	1	1	0	0	0	0	0	0	0	0	0	0	0	0	1	1	0	0	0	0	1	1	0	0	0	0	6
ANKRD13C	1	1	0	0	0	0	1	1	0	0	0	0	1	1	0	0	0	0	1	1	0	0	0	0	0	0	1	1	0	0	10
ANKRD13D	0	0	0	0	1	0	0	0	0	0	0	0	0	0	0	0	0	0	0	0	0	0	0	0	0	0	0	0	0	0	1
ANKRD17	0	0	0	0	0	0	1	1	0	0	0	0	0	0	0	0	1	1	0	0	0	0	0	0	0	0	1	1	0	0	6
ANKRD18A	0	0	0	0	0	0	0	0	0	0	0	0	0	0	0	0	1	0	0	0	0	0	0	0	0	0	0	0	0	0	1
ANKRD22	0	0	0	0	0	0	0	0	0	0	0	0	0	0	0	0	0	0	0	0	0	0	0	0	0	0	0	0	0	1	1
ANKRD23	1	1	0	0	0	0	0	0	0	0	0	0	0	0	0	0	0	0	0	0	0	0	0	0	0	0	0	0	0	0	2
ANKRD24	0	0	0	0	0	0	0	0	0	0	0	0	0	0	0	0	0	0	0	0	0	0	0	0	0	0	0	0	0	1	1
ANKRD26	0	0	0	0	0	0	0	0	0	0	0	0	0	0	0	0	0	0	0	0	0	0	0	0	1	0	0	0	1	1	3
ANKRD27	0	0	0	0	0	0	0	0	0	0	0	0	0	0	0	0	0	0	1	1	1	1	0	0	0	0	0	0	0	1	5
ANKRD28	0	0	1	1	0	0	0	1	0	0	0	0	1	0	1	0	0	0	0	0	0	0	0	0	0	0	0	0	0	1	6
ANKRD29	1	1	0	0	0	0	1	1	0	0	0	0	0	0	0	0	0	0	0	0	0	0	0	0	0	0	0	0	0	0	4
ANKRD33B	0	0	0	1	1	1	1	1	0	1	1	0	0	0	0	0	0	0	0	0	0	0	0	0	1	1	0	0	0	1	10
ANKRD34A	0	0	0	0	1	1	0	0	0	0	0	0	0	0	0	0	0	0	0	0	0	0	0	0	0	0	0	0	0	1	3
ANKRD34B	0	1	0	0	0	0	0	0	0	0	0	0	0	0	0	0	0	0	0	0	0	0	0	0	0	0	0	0	0	0	1
ANKRD34C	0	0	0	0	0	0	0	0	0	0	0	0	0	0	0	1	0	0	0	0	0	0	0	0	0	0	0	0	0	0	1
ANKRD36B	0	0	0	0	0	0	0	0	0	0	0	0	0	0	0	0	1	0	0	0	0	0	0	0	0	0	0	0	0	0	1
ANKRD36C	0	0	0	0	0	0	0	0	0	0	0	0	0	0	0	0	1	0	0	0	0	0	0	0	0	0	0	0	0	0	1
ANKRD37	0	0	0	0	0	0	0	0	1	0	0	0	0	0	0	0	0	0	0	0	0	0	0	0	0	0	0	0	0	0	1
ANKRD40	0	0	0	0	0	1	0	0	0	0	0	0	0	0	0	0	1	1	0	0	0	0	0	0	0	0	0	0	1	1	5
ANKRD42	0	0	0	0	0	0	0	0	0	0	0	0	0	0	0	0	0	0	0	0	0	0	0	0	1	0	0	0	0	1	2
ANKRD44	0	0	0	0	0	0	0	0	0	0	1	0	1	1	0	0	0	0	0	0	1	0	0	0	0	1	0	0	0	0	5
ANKRD45	0	0	0	0	0	0	0	0	0	0	0	0	0	0	0	0	0	0	0	0	0	0	0	0	0	0	0	0	1	1	2
ANKRD46	0	0	1	1	1	0	0	0	1	1	0	0	0	0	0	0	0	0	0	0	0	0	0	0	0	0	0	0	0	0	5
ANKRD49	0	0	1	0	0	0	0	0	0	0	0	0	0	0	0	0	0	0	0	0	0	0	0	0	0	0	0	0	0	1	2
ANKRD50	0	0	0	0	0	0	1	1	0	0	0	0	0	0	1	0	0	0	0	0	0	0	0	0	1	1	0	0	1	1	7
ANKRD52	0	0	1	1	0	0	1	1	0	0	1	1	0	0	1	1	0	0	1	1	1	1	0	0	0	0	0	0	0	1	13
ANKRD60	0	0	0	0	0	0	0	0	0	0	1	0	0	0	0	0	0	0	1	0	0	0	0	0	0	0	0	0	0	0	2
ANKRD63	0	0	0	0	0	0	0	0	0	0	0	0	0	0	1	1	0	0	0	0	0	0	0	0	0	0	0	0	0	0	2
ANKRD65	0	0	0	0	0	0	0	0	0	0	0	1	0	0	0	0	0	0	0	0	0	0	0	0	0	0	0	0	0	0	1
ANKRD9	0	0	0	0	0	0	0	1	0	0	0	0	0	0	0	0	0	0	0	0	0	0	0	0	0	0	0	0	0	1	2
ANKS1A	0	0	0	0	1	1	0	0	0	0	0	0	0	0	1	1	1	1	0	0	0	0	0	0	0	0	0	0	0	1	7
ANKS1B	0	0	0	0	0	0	0	0	1	0	0	0	0	0	1	1	0	0	0	0	0	0	0	0	0	0	1	1	0	0	5
ANKS4B	0	0	0	0	0	0	0	0	0	0	0	0	0	0	0	0	0	0	0	0	0	0	0	0	0	0	0	0	0	1	1
ANKS6	0	0	0	0	0	0	0	0	0	0	0	0	0	0	0	0	0	0	0	0	0	0	0	0	0	0	0	0	0	1	1
ANKUB1	0	0	0	0	1	0	0	0	0	0	0	0	0	0	0	0	0	0	0	0	0	0	0	0	0	0	0	0	0	0	1
ANKZF1	0	0	0	0	0	0	0	0	0	0	0	0	0	0	0	0	0	0	0	0	0	0	0	0	1	0	0	0	0	0	1
ANLN	0	0	0	0	1	1	0	0	0	0	0	0	0	0	0	0	0	0	0	0	0	0	0	0	0	0	0	0	0	0	2
ANO10	0	0	0	0	0	0	0	0	0	0	0	0	0	0	0	0	0	0	0	0	0	0	0	0	0	0	0	0	0	1	1
ANO3	0	0	0	0	1	1	0	0	0	0	0	0	0	0	0	0	0	0	0	0	0	0	0	0	1	1	0	0	0	1	5
ANO4	0	0	0	0	0	0	0	0	0	0	0	0	0	1	0	0	0	0	0	0	0	0	0	0	0	0	0	0	0	0	1
ANO5	0	0	0	0	0	0	0	0	0	0	0	0	0	0	0	0	0	0	0	0	0	0	0	0	0	0	1	0	0	1	2
ANO6	0	0	0	0	0	0	1	1	0	0	0	0	0	0	0	0	0	1	0	0	0	0	0	0	1	1	0	0	0	1	6
ANO8	0	0	0	0	0	0	0	0	0	0	0	0	1	1	0	0	0	0	0	0	0	0	0	0	0	0	0	0	0	0	2
ANO9	0	0	0	0	0	0	0	0	0	0	0	0	0	0	0	0	0	0	0	0	0	0	0	0	0	0	0	0	0	0	0
ANOS1	0	0	0	0	1	0	0	0	0	0	0	0	0	0	0	0	0	0	0	0	0	0	0	0	0	0	0	0	0	0	1
ANP32A	0	0	0	0	0	0	0	0	0	0	0	0	0	0	0	0	0	0	0	0	0	0	0	0	0	0	0	0	0	0	0
ANP32B	1	1	0	0	0	0	0	0	0	0	0	0	0	0	0	0	0	0	0	0	0	1	0	0	0	0	0	0	0	0	3
ANP32E	1	1	0	0	1	0	0	0	0	0	0	0	1	1	0	0	0	0	0	0	0	0	0	0	0	0	0	0	0	0	5
ANPEP	0	0	0	0	0	0	0	0	0	0	0	0	0	0	0	0	0	0	0	0	0	0	0	0	1	1	0	0	0	0	2
ANTXR1	0	0	0	0	0	0	0	0	0	0	0	0	0	0	0	0	0	0	0	0	0	0	0	0	0	0	0	0	0	1	1
ANTXR2	0	0	0	0	0	0	0	0	0	0	0	0	0	0	0	0	1	1	1	1	1	1	0	0	1	1	0	0	0	0	8
ANXA1	0	0	0	0	0	0	0	0	1	0	0	0	0	0	0	0	0	0	0	0	0	0	0	0	0	0	0	0	0	0	1
ANXA11	0	0	0	0	1	1	0	0	0	0	0	0	0	0	0	0	0	0	0	0	1	1	0	0	0	0	0	0	0	1	5
ANXA2	1	1	0	0	0	0	0	0	0	0	0	0	0	0	0	0	0	0	0	0	0	0	0	0	0	0	0	0	0	0	2
ANXA2R	0	0	0	0	0	0	0	0	0	0	0	0	0	0	0	0	0	0	0	0	0	0	0	0	0	0	0	0	1	1	2
ANXA4	1	1	0	0	0	0	0	0	0	0	0	0	0	0	0	0	0	0	0	0	0	0	0	0	0	0	0	0	0	0	2
ANXA8	0	0	0	0	0	0	0	0	0	0	0	0	0	0	0	0	0	0	0	0	0	0	0	0	0	0	0	0	0	1	1
ANXA8L1	0	0	0	0	0	0	0	0	0	0	0	0	0	0	0	0	0	0	0	0	0	0	0	0	0	0	0	0	0	1	1
ANXA8L2	0	0	0	0	0	0	0	0	0	0	0	0	0	0	0	0	0	0	0	0	0	0	0	0	0	0	0	0	0	1	1
AOAH	1	0	0	0	0	0	0	0	0	0	0	0	0	0	0	0	0	0	0	0	0	0	0	0	0	0	0	0	0	0	1
AOC1	0	0	0	0	0	1	0	0	0	0	0	0	0	0	0	0	0	0	0	0	0	0	0	0	0	0	0	0	0	0	1
AOC3	1	0	0	0	0	0	0	0	0	0	0	0	0	0	0	0	0	0	0	0	0	0	0	0	0	0	0	0	1	1	3
AOX1	0	0	0	0	0	0	0	0	0	0	0	0	0	0	0	0	1	0	0	0	0	0	0	0	0	0	0	0	0	0	1
AP000695.1	0	0	0	0	0	0	0	0	0	0	0	0	0	0	0	0	0	0	0	0	0	0	0	0	0	0	0	0	0	1	1
AP000867.1	0	0	0	0	0	0	0	0	0	0	0	0	0	0	0	0	0	0	0	0	0	0	0	0	0	0	0	0	0	1	1
AP005482.1	0	0	0	0	0	0	0	0	0	0	0	0	0	0	0	0	0	0	0	0	0	0	0	0	0	0	0	0	0	0	0
AP1AR	0	0	0	0	0	0	0	0	0	1	0	0	0	1	0	0	0	0	0	0	0	0	1	1	0	0	0	0	0	1	5
AP1B1	1	0	0	0	0	0	0	0	0	0	0	0	0	0	0	0	0	0	0	0	0	0	0	0	0	0	0	0	0	1	2
AP1G1	1	1	0	0	0	0	1	0	0	0	0	0	0	0	0	0	1	0	1	1	0	0	0	0	0	0	0	0	0	1	7
AP1M1	0	0	0	0	0	0	0	0	0	0	0	0	0	0	0	0	0	0	0	0	0	0	0	0	0	0	0	0	0	0	0
AP1M2	0	0	0	0	0	0	0	0	0	0	0	1	0	0	0	0	0	0	0	0	0	0	0	0	0	0	0	0	0	0	1
AP1S1	1	1	1	1	0	0	0	0	0	0	0	0	0	0	0	0	0	0	0	1	0	0	0	0	0	0	0	0	0	1	6
AP1S2	0	0	0	0	1	0	0	0	0	0	0	0	0	0	0	0	0	0	0	0	0	0	0	0	0	0	0	0	0	0	1
AP1S3	0	0	0	0	1	0	0	0	0	0	0	0	0	0	0	0	0	0	0	0	0	0	0	0	0	0	0	0	0	0	1
AP2A1	0	0	0	0	0	1	0	0	0	0	0	0	0	0	0	0	0	0	0	0	0	0	0	0	0	0	0	0	0	1	2
AP2B1	0	0	0	0	1	1	1	1	0	0	1	1	0	0	0	0	0	1	0	0	0	1	0	0	0	0	0	0	0	0	8
AP2M1	0	0	0	0	0	0	0	0	0	0	0	0	0	0	0	0	0	0	0	0	0	0	0	0	0	0	0	0	1	1	2
AP3D1	1	1	0	0	0	0	1	1	0	0	0	0	0	0	0	0	1	0	0	0	0	0	0	0	0	0	0	0	0	0	5
AP3M1	0	0	0	0	0	1	0	0	0	1	0	0	0	0	0	0	0	0	1	1	0	0	0	0	0	0	0	0	0	1	5
AP3S1	0	0	0	0	0	0	0	0	0	0	0	0	0	0	0	0	0	0	0	0	1	0	0	0	0	0	0	0	0	0	1
AP3S2	0	0	0	0	0	0	0	0	0	0	1	0	0	0	0	0	0	0	0	0	0	0	0	0	0	0	0	0	0	0	1
AP4B1	0	0	0	0	0	0	0	0	0	0	0	0	0	0	0	0	0	0	0	0	0	0	0	0	0	0	0	0	0	0	0
AP4E1	0	0	0	0	0	0	0	0	0	0	0	0	0	0	0	0	0	0	1	1	1	1	0	0	0	0	0	0	0	0	4
AP4S1	0	0	0	0	0	0	0	0	0	0	1	0	0	0	0	0	0	0	0	0	0	0	0	0	0	0	0	0	0	1	2
AP5B1	0	0	0	0	1	0	0	0	0	0	0	0	0	0	0	0	0	0	0	0	0	0	0	0	0	0	0	0	0	1	2
AP5M1	0	0	0	0	0	0	0	0	0	1	0	0	0	1	0	1	0	1	0	0	0	1	0	0	0	0	0	1	0	1	7
AP5S1	0	0	0	0	0	0	0	0	0	0	0	0	0	0	0	0	0	0	0	1	0	0	0	0	0	0	0	0	0	1	2
AP5Z1	0	0	0	0	1	0	0	0	0	0	0	0	0	0	0	0	0	0	0	0	0	0	0	0	1	0	0	0	0	0	2
APAF1	0	0	0	0	0	0	0	0	1	0	0	0	0	0	1	0	0	1	0	0	0	0	0	0	0	0	0	0	0	0	3
APBA1	0	0	1	1	0	0	0	0	0	0	1	1	0	0	0	0	0	0	0	0	0	0	0	0	0	0	0	0	0	1	5
APBA2	0	0	0	0	0	0	0	0	0	0	0	0	0	0	0	0	1	1	0	0	0	0	0	0	0	0	0	0	0	0	2
APBB2	0	0	0	0	0	0	1	1	0	0	1	0	1	0	0	0	0	0	0	0	1	0	0	0	0	0	0	1	0	0	6
APBB3	0	0	1	1	0	0	0	0	0	0	0	0	0	0	0	0	0	0	0	0	0	0	0	0	0	0	0	0	0	0	2
APC	0	0	0	0	0	1	0	0	0	0	0	0	0	0	0	1	0	1	0	1	0	0	0	0	1	1	1	0	0	0	7
APC2	0	0	0	1	0	0	0	0	0	0	0	0	0	0	0	0	0	0	0	0	0	0	0	0	0	0	0	0	0	0	1
APCDD1	0	0	0	0	0	0	1	1	0	0	0	0	0	0	1	0	0	0	0	0	0	0	0	0	0	0	0	0	0	0	3
APCDD1L	0	0	0	0	0	0	0	0	0	0	0	0	0	0	0	0	0	0	0	0	0	0	0	0	0	0	0	0	0	1	1
APEX1	0	0	0	0	0	0	0	0	0	0	0	0	0	0	0	0	0	1	0	0	0	0	0	0	0	0	0	0	0	1	2
APH1A	0	0	1	0	0	0	0	0	0	0	0	0	0	0	0	0	0	0	0	0	0	0	0	0	0	0	0	0	0	0	1
APH1B	0	0	0	0	0	0	0	0	1	0	0	0	1	0	0	0	0	0	0	0	0	0	0	0	0	0	0	0	0	1	3
API5	1	0	0	0	0	0	0	0	0	0	0	0	0	0	0	0	0	0	0	0	0	0	0	0	0	0	0	0	0	0	1
APITD1-CORT	0	0	0	0	0	0	0	0	0	0	0	0	0	0	0	0	0	0	0	0	0	0	0	0	0	0	0	0	0	1	1
APLN	0	0	0	0	1	1	0	0	0	0	0	0	0	0	0	0	0	0	0	0	0	0	0	0	0	0	0	0	1	1	4
APLNR	0	0	0	0	0	0	0	0	0	0	0	0	0	0	0	0	0	0	0	1	0	0	0	0	0	0	0	0	0	1	2
APLP2	0	0	0	0	0	0	0	0	0	0	0	0	0	0	0	0	0	0	0	0	0	0	0	0	0	0	0	0	0	1	1
APOA1	0	0	0	0	0	0	0	0	0	0	0	0	0	0	0	0	0	0	0	0	0	0	0	0	0	0	0	0	0	1	1
APOBEC2	0	0	0	0	0	0	0	0	0	0	0	0	0	0	1	0	0	0	0	0	0	0	0	0	0	0	0	0	0	0	1
APOBEC3C	0	0	0	0	0	0	0	0	0	0	0	0	0	0	0	0	0	0	0	0	0	0	0	0	0	0	0	0	0	1	1
APOBEC3D	0	0	0	0	0	0	0	0	0	0	0	0	0	0	0	0	0	0	0	0	0	0	0	0	0	0	0	0	0	1	1
APOBEC3F	0	0	0	0	0	0	0	0	0	0	1	0	1	0	0	0	0	0	0	0	0	0	0	0	0	0	0	0	0	1	3
APOBEC4	0	0	0	0	0	0	0	0	0	0	0	0	0	0	0	0	0	0	0	0	0	0	0	0	1	0	0	0	0	0	1
APOC2	0	0	0	0	0	0	0	0	0	0	0	0	0	0	0	0	0	0	0	0	0	0	0	0	0	0	0	0	0	1	1
APOC4	0	0	0	0	0	0	0	0	0	0	0	0	0	0	0	0	0	0	0	0	0	0	0	0	0	1	0	0	0	1	2
APOC4-APOC2	0	0	0	0	0	0	0	0	0	0	0	0	0	0	0	0	0	0	0	0	0	0	0	0	0	0	0	0	0	1	1
APOL3	0	0	0	0	0	0	0	0	0	0	0	0	0	0	0	0	0	0	0	0	0	0	0	0	0	1	0	0	0	1	2
APOL6	0	0	0	0	0	0	0	0	0	0	0	0	1	0	0	0	0	0	0	0	0	0	0	0	0	0	0	0	1	1	3
APOLD1	0	0	0	0	0	0	0	0	0	0	0	0	0	0	0	0	0	0	0	0	0	0	0	0	0	0	0	0	0	1	1
APOO	0	0	0	0	0	0	0	0	0	0	0	0	0	0	0	0	1	0	0	0	0	0	0	0	0	0	0	0	0	0	1
APOOL	0	0	0	0	0	0	0	0	0	0	0	0	0	0	0	1	1	0	1	0	0	0	0	0	0	0	0	0	0	1	4
APP	0	0	0	0	1	1	1	1	0	0	0	0	0	0	0	1	0	0	0	0	0	0	0	0	0	0	0	0	0	0	5
APPBP2	0	0	0	1	0	0	0	0	0	0	0	0	0	0	0	0	1	1	0	0	0	0	0	0	0	0	0	1	0	1	5
APPL1	0	0	0	0	0	0	0	1	0	0	0	0	1	1	0	0	0	0	0	0	1	1	0	0	0	0	1	1	0	0	7
APPL2	0	0	0	0	0	0	0	0	0	0	1	1	0	0	1	0	0	0	0	0	0	0	0	0	0	0	0	0	0	1	4
AQP10	0	0	0	0	0	0	0	0	0	0	0	0	0	0	0	0	0	0	0	0	0	0	0	0	0	0	0	0	0	1	1
AQP11	0	0	0	0	1	1	0	0	0	0	0	0	0	0	0	0	1	1	0	0	0	0	0	0	0	0	0	0	0	0	4
AQP2	0	0	0	0	0	0	0	0	0	0	0	0	0	1	0	0	0	0	0	0	1	0	0	0	0	0	0	0	0	1	3
AQP4	0	0	0	0	0	0	0	0	0	0	1	0	0	0	0	0	0	0	1	1	0	0	0	0	0	0	0	0	0	0	3
AQP6	0	0	0	0	0	0	0	0	0	0	0	0	0	0	0	0	0	0	0	0	0	0	0	0	0	0	0	1	1	1	3
AQP8	0	0	0	0	0	0	0	0	0	0	0	0	1	0	0	0	0	0	0	0	0	0	0	0	0	0	0	0	0	0	1
AQPEP	0	0	0	0	0	0	0	0	0	0	0	0	0	0	0	0	0	0	0	0	0	0	0	0	0	1	0	0	0	1	2
AQR	0	0	0	0	0	0	0	0	0	0	0	1	0	0	0	0	0	0	0	0	0	0	0	0	0	0	0	0	0	0	1
AR	0	0	0	0	0	0	0	0	0	0	0	0	0	0	0	0	0	0	1	0	0	0	0	0	0	0	1	0	0	1	3
ARAF	0	0	0	0	0	0	0	0	0	0	0	0	0	0	0	0	0	0	0	0	0	0	0	0	0	0	0	0	1	1	2
ARAP1	0	1	0	0	0	0	0	0	0	0	0	0	0	0	0	0	0	0	0	0	0	0	0	0	0	0	0	0	0	1	2
ARAP2	0	0	0	0	0	0	1	1	0	0	0	0	0	0	0	0	0	0	0	0	0	0	0	0	0	0	0	0	0	0	2
ARC	0	0	0	0	0	0	0	0	0	0	0	0	0	0	0	0	0	0	0	0	0	0	0	0	0	0	0	0	0	1	1
ARCN1	1	1	0	0	0	0	0	0	0	0	0	0	0	0	0	0	0	0	0	0	0	1	0	0	1	1	0	0	0	0	5
AREG	0	0	0	0	0	0	0	0	0	0	0	0	0	0	0	0	0	0	0	0	0	0	0	0	0	0	0	0	0	0	0
AREGB	0	0	0	0	0	0	0	0	0	0	0	0	0	0	0	0	0	0	0	0	0	0	0	0	0	0	0	0	0	0	0
AREL1	0	0	0	0	1	1	1	0	0	0	1	1	0	0	0	0	0	0	0	0	1	1	0	0	1	1	0	0	0	1	10
ARF1	0	0	0	0	0	0	0	0	0	0	0	0	1	1	0	0	0	0	0	0	0	0	0	0	0	0	0	0	0	0	2
ARF3	1	1	0	0	0	0	0	0	0	0	0	0	0	0	0	0	1	1	0	0	0	0	0	0	0	1	0	0	0	0	5
ARF4	1	1	0	0	0	0	0	0	0	0	0	0	0	0	0	0	0	0	0	0	0	0	0	0	0	0	0	0	0	0	2
ARF5	0	0	0	0	0	0	0	0	0	0	0	0	0	0	0	0	0	0	1	1	0	0	0	0	0	0	0	0	0	0	2
ARF6	0	0	0	0	0	0	0	0	0	0	0	0	0	0	0	1	0	1	0	0	0	0	0	0	0	0	0	0	0	0	2
ARFGAP1	0	0	0	0	0	0	0	0	0	0	0	0	0	0	0	0	0	0	0	0	0	0	0	0	0	0	0	0	0	1	1
ARFGAP2	0	0	0	0	1	1	0	0	0	0	0	0	0	0	0	0	0	0	0	0	0	0	0	0	0	0	0	0	0	0	2
ARFGAP3	0	0	0	0	0	0	0	0	0	0	0	0	0	0	0	0	0	0	0	0	0	0	0	0	0	0	0	0	0	1	1
ARFGEF1	0	0	0	0	0	0	0	0	0	0	0	1	1	1	1	1	1	1	0	0	0	0	0	0	0	0	0	0	0	0	7
ARFGEF2	0	0	0	0	0	0	0	0	0	0	0	0	1	1	0	0	0	0	1	1	0	0	0	0	0	0	0	0	0	0	4
ARFGEF3	0	0	0	0	0	0	0	0	0	0	0	0	0	0	0	0	0	0	0	0	1	0	0	0	0	0	0	0	0	0	1
ARFIP1	1	1	0	0	0	0	0	0	0	0	0	0	0	0	0	0	0	0	0	0	0	0	0	0	0	0	0	0	0	0	2
ARFRP1	0	0	0	0	0	0	0	0	1	0	0	0	0	0	0	0	0	0	0	0	0	0	0	0	0	0	0	0	0	0	1
ARG2	1	1	1	1	0	0	0	0	0	0	0	0	0	0	0	0	0	0	0	0	0	0	0	0	0	0	0	0	0	1	5
ARGFX	0	0	0	0	0	0	0	0	0	0	0	0	0	0	0	0	0	0	0	0	0	0	0	0	0	0	0	0	0	1	1
ARGLU1	0	0	0	0	0	0	0	0	0	0	0	0	0	0	0	0	0	0	0	0	0	0	0	0	0	0	1	1	0	0	2
ARHGAP1	0	0	0	0	0	0	1	1	0	0	0	0	0	0	0	0	0	0	0	0	0	0	0	0	0	0	0	0	0	1	3
ARHGAP10	0	0	0	0	0	0	0	0	0	0	0	0	0	0	0	0	0	0	0	0	0	0	0	0	0	0	0	0	1	1	2
ARHGAP11A	0	0	0	0	0	0	0	0	0	0	0	0	0	0	0	0	0	0	0	0	0	0	0	0	0	0	0	0	0	1	1
ARHGAP12	0	0	1	0	1	0	1	1	0	0	0	0	0	0	0	0	1	0	0	0	1	0	0	0	0	0	1	0	0	1	8
ARHGAP17	0	0	0	0	0	1	0	0	0	0	0	0	0	0	0	0	0	0	0	0	0	0	0	0	0	0	0	0	0	1	2
ARHGAP18	1	0	0	0	0	1	0	0	0	0	0	0	0	0	0	0	0	0	0	0	0	0	0	0	0	0	0	0	0	0	2
ARHGAP19	0	0	0	0	0	0	0	0	0	0	1	1	0	0	0	0	0	0	0	0	0	0	0	0	0	0	1	0	0	1	4
ARHGAP19-SLIT1	0	0	0	0	0	0	0	0	0	0	0	1	0	0	0	0	0	1	0	0	0	1	0	0	0	0	0	0	0	1	4
ARHGAP20	1	0	0	1	1	1	0	0	0	0	0	0	0	0	0	0	0	0	0	0	0	0	0	0	0	0	0	0	0	0	4
ARHGAP21	1	1	0	0	0	0	0	0	0	0	0	0	0	0	1	1	1	1	0	0	0	0	0	0	0	0	0	0	0	0	6
ARHGAP24	0	0	0	0	0	0	1	0	1	1	0	0	1	0	0	0	0	0	0	0	1	1	0	0	0	0	0	0	0	0	6
ARHGAP26	0	0	0	0	0	1	1	1	0	0	1	1	0	0	1	1	0	0	0	0	0	0	0	0	0	0	0	1	0	1	9
ARHGAP27	0	0	0	0	0	0	0	0	0	0	0	0	0	0	0	0	0	0	0	0	0	0	0	0	0	0	0	0	0	1	1
ARHGAP28	0	0	1	1	0	0	0	0	0	0	0	0	0	0	0	0	0	0	0	0	0	0	0	0	0	0	0	0	0	1	3
ARHGAP29	0	0	0	0	0	0	0	0	0	0	0	0	1	1	0	0	0	0	0	0	0	1	0	0	0	0	0	0	0	0	3
ARHGAP31	0	1	0	0	0	0	0	1	0	0	0	1	0	0	0	0	0	0	0	1	0	0	0	0	0	0	0	0	1	1	6
ARHGAP32	1	0	0	0	1	0	0	0	1	0	0	0	0	0	0	0	1	0	0	0	0	0	0	0	0	0	0	0	0	1	5
ARHGAP35	0	0	0	0	0	1	1	1	0	0	0	0	0	0	0	0	0	0	0	0	0	0	0	0	0	0	1	1	0	0	5
ARHGAP36	0	0	0	0	0	0	0	0	0	0	0	0	0	0	0	0	0	0	0	1	0	0	0	0	0	0	0	0	0	1	2
ARHGAP40	0	0	0	0	0	0	0	0	0	0	0	0	0	0	0	0	0	0	0	0	0	0	0	0	0	0	0	0	0	1	1
ARHGAP42	0	0	0	0	0	1	0	0	0	0	0	0	0	0	0	0	0	0	0	0	0	0	0	0	0	0	1	0	0	0	2
ARHGAP44	0	0	0	0	0	0	0	0	0	0	1	1	0	0	0	0	0	0	0	0	0	0	0	0	0	0	0	0	0	0	2
ARHGAP5	0	0	0	0	1	1	0	0	0	0	0	0	0	0	0	0	1	0	0	0	0	0	0	0	0	0	0	1	0	1	5
ARHGAP6	0	0	0	0	0	0	0	0	0	0	0	0	0	0	0	0	0	0	0	0	1	1	0	0	0	0	0	0	0	0	2
ARHGAP8	0	0	1	0	0	0	0	0	0	0	0	0	0	0	0	0	0	0	0	0	0	0	0	0	0	0	0	0	0	1	2
ARHGDIA	0	0	0	0	1	1	0	0	0	0	0	0	0	0	0	0	0	0	0	0	0	1	0	0	0	0	0	0	0	1	4
ARHGDIB	0	0	0	0	0	0	0	0	0	0	0	0	0	0	0	0	0	0	0	0	0	0	0	0	0	0	0	0	0	1	1
ARHGEF1	0	0	0	0	0	0	0	0	0	0	0	0	0	0	0	0	0	0	0	0	0	0	0	0	0	1	0	0	0	0	1
ARHGEF10	0	0	0	0	0	0	1	1	0	0	0	0	0	1	0	0	0	0	1	1	0	0	0	0	0	0	0	0	0	0	5
ARHGEF11	0	0	0	0	0	0	1	1	0	0	0	0	0	0	0	0	0	0	0	0	0	0	0	0	0	0	0	0	1	1	4
ARHGEF12	0	0	0	0	1	0	0	0	0	1	0	0	0	0	0	1	0	0	0	0	1	1	0	0	0	0	0	0	0	0	5
ARHGEF15	0	0	1	1	0	0	0	0	0	0	0	0	0	0	0	0	0	0	0	0	0	0	0	0	0	0	0	0	0	0	2
ARHGEF16	0	0	0	0	0	0	0	0	0	0	0	0	0	0	0	0	0	0	0	0	0	0	0	0	0	0	0	0	0	1	1
ARHGEF17	0	0	0	0	0	0	0	0	0	0	0	0	1	1	0	0	0	0	0	0	0	0	0	0	0	0	0	0	0	0	2
ARHGEF18	0	1	0	0	0	0	1	1	0	0	0	0	0	0	0	0	0	0	0	0	0	0	0	0	0	0	0	0	0	0	3
ARHGEF26	0	0	0	0	0	0	0	0	0	0	0	0	0	0	1	1	1	1	0	0	0	0	0	0	0	0	0	0	0	1	5
ARHGEF28	0	0	0	0	0	0	1	1	0	0	0	0	0	0	0	0	0	0	0	0	0	0	0	0	0	0	0	0	0	0	2
ARHGEF3	1	1	0	0	0	0	1	1	0	0	0	0	0	0	0	0	0	0	0	0	1	1	0	0	0	0	0	0	0	0	6
ARHGEF33	0	0	0	0	0	0	0	0	0	0	0	0	0	0	0	0	0	0	0	0	0	0	0	0	0	0	0	0	0	0	0
ARHGEF37	0	0	0	0	0	0	0	0	0	0	0	0	0	0	0	0	1	0	0	0	0	0	0	0	0	0	0	0	0	0	1
ARHGEF38	0	0	1	1	0	0	0	0	0	0	0	0	0	0	0	0	1	0	0	0	1	0	0	0	0	0	0	0	0	0	4
ARHGEF39	0	0	0	0	0	1	0	0	0	0	0	0	0	0	0	0	0	0	0	0	0	0	0	0	1	0	0	0	1	1	4
ARHGEF4	0	0	0	0	0	0	0	0	0	0	0	0	0	0	0	0	0	0	0	1	0	0	0	0	0	0	0	0	0	0	1
ARHGEF40	0	0	0	0	0	0	0	0	0	0	0	0	0	0	0	0	0	0	0	0	0	0	0	0	0	0	0	0	1	1	2
ARHGEF5	0	0	0	0	0	0	0	0	0	0	0	1	0	0	0	0	0	0	0	0	0	0	0	0	0	0	0	0	0	0	1
ARHGEF7	0	0	0	1	0	0	0	1	1	0	0	0	0	0	0	0	1	0	0	0	1	0	0	0	0	0	1	0	0	1	7
ARHGEF9	0	0	0	0	0	0	0	0	0	0	0	0	0	0	0	0	1	0	0	0	0	0	0	0	0	0	1	1	0	1	4
ARID1A	0	0	0	0	0	0	0	0	0	0	0	0	0	0	0	0	0	0	0	0	0	0	0	0	0	0	0	0	1	1	2
ARID1B	0	0	1	0	0	0	0	0	0	0	0	0	1	1	0	0	0	1	1	1	0	0	0	0	0	0	0	0	0	0	6
ARID2	1	1	0	0	0	0	0	0	0	0	0	1	0	0	0	1	1	1	0	0	0	1	0	0	0	0	0	0	1	1	9
ARID3A	0	0	1	1	0	0	0	0	0	0	0	0	0	0	0	1	0	0	0	0	0	1	0	0	1	1	0	0	0	1	7
ARID3B	0	0	1	1	0	0	0	0	0	0	0	0	0	0	0	0	0	0	0	0	0	0	0	0	1	1	0	0	0	1	5
ARID4A	0	0	0	0	0	0	1	1	0	0	0	0	0	0	0	0	0	0	0	0	1	1	0	0	0	0	0	0	0	0	4
ARID4B	0	0	0	0	0	0	1	1	0	0	0	0	0	0	0	0	0	0	0	0	0	0	0	0	0	0	1	0	0	0	3
ARID5B	0	0	0	0	0	0	0	0	0	0	1	1	0	1	0	0	1	1	0	0	0	1	0	0	0	0	0	0	0	0	6
ARIH1	0	1	0	0	1	1	0	0	0	0	0	0	0	0	0	0	0	1	0	0	0	0	0	0	0	0	0	0	0	0	4
ARIH2	0	0	0	0	0	0	0	0	0	0	0	0	0	0	0	0	0	0	0	0	0	0	0	0	0	0	0	0	0	0	0
ARL1	0	0	0	0	0	0	1	1	1	0	0	0	0	0	0	0	0	0	0	0	0	0	0	0	0	0	1	0	0	0	4
ARL10	1	1	0	0	0	1	0	0	0	0	0	0	0	0	0	0	0	0	0	0	0	0	0	0	0	0	0	0	0	1	4
ARL13A	0	0	0	0	0	0	0	0	0	0	1	0	0	0	0	0	0	0	0	0	0	0	0	0	0	0	0	0	0	0	1
ARL13B	0	0	0	0	0	0	0	0	0	0	0	0	0	0	0	0	1	0	0	0	0	0	0	0	0	0	0	0	0	0	1
ARL14EPL	0	0	0	0	0	0	0	0	0	0	0	0	0	0	0	0	0	0	0	0	0	0	0	0	0	0	0	0	0	0	0
ARL15	0	0	0	0	0	0	0	0	0	0	0	0	0	0	0	0	0	0	0	0	0	0	0	0	0	0	0	0	0	0	0
ARL17A	0	0	0	0	0	0	0	0	0	0	0	0	0	0	0	0	0	0	1	0	0	0	0	0	0	0	0	0	1	0	2
ARL2	0	0	0	0	1	1	0	0	0	0	0	0	0	0	0	0	0	0	0	0	0	0	0	0	0	0	0	0	1	1	4
ARL2BP	0	0	0	0	0	0	0	0	0	0	0	0	0	0	0	0	1	0	0	0	0	0	0	0	0	0	0	0	0	1	2
ARL3	0	0	0	0	1	1	0	0	0	0	0	0	0	0	0	0	0	0	0	0	0	0	0	0	0	0	0	0	0	1	3
ARL4A	0	0	0	0	0	0	0	1	0	0	0	0	0	0	0	0	0	0	1	1	0	0	0	0	0	0	0	0	0	0	3
ARL4C	0	0	0	0	0	0	1	1	0	0	0	0	0	0	1	1	1	1	0	0	1	1	0	0	0	0	0	1	0	0	9
ARL4D	0	0	1	1	0	0	0	0	0	0	0	0	0	0	0	0	1	0	0	0	0	1	0	0	0	0	0	0	0	0	4
ARL5A	0	0	1	1	0	0	0	1	0	0	0	0	0	0	0	0	0	0	0	0	0	0	0	0	0	0	0	0	0	0	3
ARL5B	0	0	0	1	0	1	0	0	0	0	0	0	0	1	1	1	0	0	0	1	0	0	0	0	0	0	0	0	0	1	7
ARL5C	0	0	0	0	0	0	0	0	0	0	0	0	0	0	0	0	0	0	0	0	0	0	0	0	0	0	0	0	0	1	1
ARL6	0	0	0	0	0	0	0	0	0	0	0	0	0	0	0	0	0	0	0	0	0	0	0	0	0	0	0	0	0	1	1
ARL6IP1	0	0	0	0	0	0	0	0	0	0	0	0	0	0	0	0	1	0	0	0	0	0	0	0	0	0	0	0	0	0	1
ARL6IP6	0	0	0	1	0	0	0	0	0	0	0	0	0	0	1	1	0	0	0	0	0	0	0	0	0	0	0	0	0	0	3
ARL8B	0	0	0	0	0	0	0	0	0	0	0	0	0	0	0	0	0	0	0	0	0	0	0	0	0	0	0	0	0	0	0
ARMC1	0	0	0	0	0	0	0	0	0	0	0	0	1	1	0	0	0	0	0	0	0	0	0	0	0	0	0	0	0	0	2
ARMC10	0	0	0	0	0	0	0	0	0	1	0	0	0	0	0	0	0	0	0	0	0	0	0	0	0	0	0	0	0	0	1
ARMC12	0	0	0	0	0	1	0	0	0	0	0	0	0	0	0	0	0	0	0	0	0	0	0	0	0	0	0	0	0	0	1
ARMC3	0	0	0	0	0	0	0	0	0	0	0	0	0	0	0	0	0	0	0	0	0	0	0	0	0	0	0	0	0	0	0
ARMC5	0	0	0	0	0	1	0	0	0	0	0	0	0	0	0	0	0	0	0	0	0	0	0	0	0	0	0	0	0	1	2
ARMC6	0	0	0	0	0	0	0	0	0	0	0	0	0	0	0	0	0	0	0	0	0	0	0	0	0	0	0	0	0	1	1
ARMC7	0	0	0	0	0	0	0	0	0	0	0	0	0	0	0	0	0	0	0	0	0	0	0	0	1	0	0	0	1	0	2
ARMC8	0	0	1	1	1	1	1	1	0	0	0	0	0	0	0	0	1	1	1	1	0	0	0	0	0	0	1	1	0	0	12
ARMC9	0	0	1	0	0	0	0	0	0	0	1	0	0	0	0	0	0	0	0	0	0	0	0	0	0	0	0	0	0	0	2
ARMCX1	0	0	0	0	0	0	0	0	1	1	0	0	0	0	0	0	0	0	0	0	0	0	0	0	0	0	0	0	0	0	2
ARMCX2	0	0	0	0	1	1	0	0	0	0	0	0	0	0	1	1	0	0	0	0	0	0	0	0	0	0	0	0	0	0	4
ARMCX5-GPRASP2	0	0	0	0	0	0	0	0	1	0	0	0	0	0	0	0	0	0	0	0	0	0	0	0	0	0	0	0	0	0	1
ARMH4	0	0	0	0	1	0	0	0	0	0	0	0	0	0	0	0	0	0	0	0	0	0	0	0	0	0	0	0	0	0	1
ARMT1	0	0	1	0	0	0	0	0	0	0	0	0	0	0	0	0	0	0	0	0	0	0	0	0	0	0	0	0	0	0	1
ARNT	0	0	0	0	0	0	0	0	0	0	0	0	0	0	0	0	0	0	1	1	0	0	0	0	0	0	0	0	0	0	2
ARNT2	0	0	0	0	0	0	0	0	0	0	1	0	0	0	0	0	1	0	0	0	0	0	0	0	1	0	0	0	0	1	4
ARNTL	0	1	0	0	0	0	0	0	0	0	0	0	0	0	0	0	1	1	0	0	0	0	0	0	0	0	1	0	0	0	4
ARNTL2	0	0	0	0	0	0	0	0	0	0	0	0	0	0	0	1	0	0	0	0	0	0	0	0	0	0	0	0	1	1	3
ARPC1A	1	1	0	0	0	0	0	0	0	0	0	0	0	0	0	0	0	0	0	0	0	0	0	0	0	0	0	0	0	0	2
ARPC2	0	0	0	0	0	0	0	0	0	0	0	0	1	1	0	0	0	0	0	0	0	0	0	0	0	0	0	0	0	0	2
ARPC3	1	1	0	0	0	0	0	0	0	0	0	0	0	0	1	1	0	0	0	0	0	0	0	0	0	0	0	0	0	1	5
ARPC4	0	0	0	0	0	0	0	0	0	0	0	0	0	0	0	0	0	0	0	0	0	0	0	0	0	0	0	0	0	1	1
ARPC4-TTLL3	0	0	0	0	0	0	0	0	0	0	1	1	0	0	0	0	0	0	0	0	0	0	0	0	0	0	0	0	0	1	3
ARPC5L	0	0	0	0	0	0	0	0	0	0	0	0	0	0	0	0	0	0	0	0	1	1	0	0	0	0	0	0	0	0	2
ARPIN	0	0	0	0	0	0	0	0	0	0	0	0	0	0	0	0	0	0	0	0	0	0	0	0	0	0	1	0	0	0	1
ARPIN-AP3S2	0	0	0	0	0	0	0	0	0	0	1	0	0	0	0	0	0	0	0	0	0	0	0	0	0	0	0	0	0	0	1
ARPP19	1	0	1	1	1	1	0	0	0	0	0	0	0	1	1	1	0	1	1	1	1	1	0	0	0	0	1	1	0	0	15
ARPP21	0	0	0	0	0	1	0	0	0	0	1	0	0	0	1	0	0	0	0	0	0	0	0	0	0	0	0	0	0	0	3
ARRB1	0	0	0	0	0	0	0	0	0	0	0	0	0	0	0	0	0	0	0	1	0	0	0	0	1	0	0	0	1	1	4
ARRDC2	0	0	0	0	0	0	0	0	0	0	0	0	0	0	0	0	0	0	0	0	0	0	0	0	0	0	0	0	0	1	1
ARRDC3	0	0	0	0	0	0	0	0	0	0	0	0	1	1	0	0	0	0	1	1	0	1	0	0	0	0	0	0	0	0	5
ARRDC4	0	0	1	1	1	1	0	0	0	0	0	0	1	1	0	0	1	1	0	1	0	0	0	0	0	0	0	0	0	0	9
ARSA	0	0	0	0	0	0	0	0	0	0	0	1	0	0	0	0	0	0	0	0	0	0	0	0	0	0	0	0	0	0	1
ARSB	0	0	0	0	0	0	0	0	0	0	1	1	0	0	0	0	0	0	0	1	0	0	0	0	0	0	0	0	0	1	4
ARSD	1	0	0	0	0	0	0	0	0	0	0	0	0	0	0	0	0	0	0	0	0	0	0	0	1	0	0	0	0	1	3
ARSE	0	0	0	0	0	0	1	0	0	0	0	0	0	0	0	0	0	0	0	0	0	0	0	0	0	0	0	0	0	1	2
ARSF	0	0	0	0	0	0	0	0	0	0	0	0	0	0	0	0	0	0	1	0	0	0	0	0	0	0	0	0	0	0	1
ARSG	0	0	0	0	0	0	0	0	0	0	0	0	0	0	0	0	0	0	0	0	0	0	0	0	0	0	0	0	0	1	1
ARSI	0	0	0	0	0	0	0	0	0	0	0	0	0	0	0	0	0	0	0	0	0	0	0	0	1	1	0	0	0	0	2
ARSJ	0	0	0	0	0	0	1	1	0	0	0	0	0	0	0	0	1	0	0	0	0	1	0	0	0	0	0	0	0	0	4
ARSK	0	0	0	0	0	0	0	0	0	0	0	0	0	0	0	0	0	0	0	0	0	0	0	0	0	0	0	0	0	1	1
ART3	0	0	0	0	0	0	0	0	0	0	0	0	0	0	1	1	0	0	0	0	0	0	0	0	0	0	0	0	0	0	2
ARV1	0	0	0	0	0	0	0	0	0	0	0	0	0	0	0	0	0	0	0	0	0	0	0	0	0	0	1	0	0	0	1
ARVCF	0	0	0	0	0	0	0	0	0	0	0	0	0	0	0	0	0	0	1	1	0	0	0	0	0	0	0	0	0	0	2
ARX	0	0	0	0	0	0	0	0	0	0	0	0	0	0	0	0	1	1	0	0	0	0	0	0	0	0	1	1	0	0	4
AS3MT	0	0	0	0	0	0	0	0	0	0	0	0	0	0	0	0	0	0	0	0	0	1	0	0	0	0	0	0	0	1	2
ASAH1	0	0	0	0	0	0	0	0	0	0	0	0	0	0	0	0	1	1	0	0	0	0	0	0	0	0	0	0	0	0	2
ASAH2	0	0	0	0	0	0	0	0	0	0	0	0	0	0	0	0	0	0	0	0	0	0	0	0	0	0	0	0	0	1	1
ASAH2B	0	0	0	0	0	0	0	0	0	0	0	0	0	0	0	0	0	0	0	0	0	0	0	0	0	0	1	0	0	1	2
ASAP1	0	0	1	1	0	0	0	0	0	0	0	0	0	0	0	0	1	0	0	0	0	0	0	0	0	0	1	1	0	0	5
ASAP2	0	0	0	0	0	0	0	0	0	0	0	0	0	0	0	0	0	0	1	1	0	0	0	0	0	0	0	0	0	0	2
ASB1	0	0	0	0	1	0	1	0	0	0	0	0	0	0	0	0	0	0	0	0	0	0	0	0	0	0	0	0	0	1	3
ASB11	0	0	0	0	0	0	0	0	0	0	0	0	0	0	0	0	1	1	0	0	0	0	0	0	0	0	0	0	0	0	2
ASB12	0	0	0	0	0	0	0	0	0	0	0	0	0	0	0	0	0	0	0	0	0	0	0	0	0	0	0	0	0	1	1
ASB13	0	0	0	0	0	0	0	0	0	0	0	0	0	0	0	0	0	0	0	0	0	0	0	0	1	0	0	0	0	0	1
ASB15	0	1	0	0	0	0	0	0	0	0	0	0	0	0	0	0	0	0	0	0	0	0	0	0	0	0	0	0	0	1	2
ASB16	0	0	0	0	0	0	0	0	0	0	0	0	0	0	0	0	0	0	0	0	0	0	0	0	0	0	0	0	1	1	2
ASB3	0	0	0	0	0	0	0	0	0	0	0	0	0	0	0	0	1	0	0	0	0	0	0	0	0	0	0	0	0	0	1
ASB4	0	0	0	0	0	0	0	0	0	0	1	0	0	0	0	0	0	0	0	0	0	0	0	0	0	1	0	0	0	0	2
ASB5	0	0	0	0	0	0	0	0	0	0	0	0	1	0	0	0	0	0	0	0	1	0	0	0	0	0	0	0	0	0	2
ASB6	0	0	0	0	0	0	0	0	0	0	0	0	0	0	0	0	0	0	0	0	1	1	0	0	1	1	0	0	0	0	4
ASB7	0	0	0	0	1	1	0	0	0	0	0	0	1	1	0	0	1	1	0	0	0	0	0	0	0	0	0	0	0	0	6
ASB8	0	0	0	0	0	0	0	0	0	0	0	0	0	0	0	0	0	0	0	0	0	0	0	0	0	0	0	0	1	0	1
ASB9	0	0	0	0	0	0	0	0	0	0	0	0	0	0	0	0	0	0	0	0	0	0	0	0	0	0	0	0	0	0	0
ASCC1	0	0	0	0	0	0	0	0	0	0	0	0	0	0	0	0	0	0	0	0	0	0	0	0	0	0	0	0	1	1	2
ASCC3	0	0	0	0	0	0	0	0	0	0	0	0	0	0	1	1	0	0	0	0	0	0	0	0	0	0	0	0	0	0	2
ASCL1	0	0	0	0	0	0	0	0	0	0	0	0	0	0	0	0	0	0	0	0	0	0	0	0	0	0	0	0	0	1	1
ASCL5	0	0	0	0	0	0	0	0	0	0	0	0	0	0	0	0	0	0	0	0	0	0	0	0	0	0	0	0	1	1	2
ASF1A	0	0	0	0	0	0	0	1	1	1	0	0	0	0	0	0	0	1	0	0	0	0	0	0	0	0	0	0	0	0	4
ASF1B	0	0	0	0	0	0	0	0	0	0	1	0	0	0	0	0	0	0	0	0	0	0	0	0	0	0	0	0	0	0	1
ASH1L	1	1	0	0	1	1	0	0	0	0	0	0	0	0	0	0	0	0	0	0	1	1	0	0	0	0	0	0	0	0	6
ASH2L	1	1	0	0	0	0	0	0	0	0	0	0	0	0	0	0	1	1	0	0	0	0	0	0	0	0	0	0	0	0	4
ASIC1	0	0	0	0	0	0	0	0	0	0	0	0	0	0	0	0	1	1	0	1	0	0	0	0	1	1	0	0	1	1	7
ASIC2	0	0	0	0	0	0	0	0	0	0	0	0	0	0	0	0	0	0	0	0	0	0	0	0	0	0	0	0	1	1	2
ASNSD1	0	0	0	0	1	0	0	0	0	0	0	0	0	0	0	0	0	0	0	0	0	0	0	0	0	0	0	0	0	0	1
ASPH	0	1	0	0	0	0	0	0	0	0	0	0	1	1	0	0	1	0	1	0	0	0	0	0	0	0	1	0	0	0	6
ASPHD2	0	0	0	0	0	0	0	0	0	0	0	0	0	0	0	0	0	0	0	0	0	0	0	0	0	0	0	0	0	0	0
ASPN	0	0	0	0	0	0	0	0	0	0	0	0	1	1	1	1	0	0	0	0	1	1	0	0	0	0	0	0	0	0	6
ASPSCR1	0	0	0	0	0	0	0	0	0	0	0	0	0	0	0	0	0	0	0	0	0	0	0	0	0	0	0	0	0	1	1
ASRGL1	1	0	0	0	0	0	0	0	0	0	0	0	0	0	0	0	0	0	0	0	0	0	0	0	0	0	0	0	0	0	1
ASS1	0	0	0	0	0	0	0	0	0	0	0	0	0	0	0	0	0	0	0	0	0	0	0	0	0	0	0	0	0	0	0
ASTN1	0	0	0	0	1	0	0	0	0	0	0	0	0	1	0	0	0	0	0	0	1	1	0	0	0	0	0	0	0	1	5
ASTN2	0	0	0	0	0	0	0	0	0	0	0	0	0	0	0	0	0	0	0	0	0	0	0	0	0	0	0	0	0	1	1
ASXL1	0	0	0	0	0	0	0	0	0	0	0	0	0	0	0	0	0	0	0	0	0	0	0	0	0	0	0	0	0	1	1
ASXL2	1	1	0	0	0	0	0	1	0	0	0	1	0	1	0	0	0	0	0	0	0	0	0	0	0	1	0	0	0	1	7
ASXL3	1	1	0	0	0	0	1	1	0	0	0	0	0	0	0	0	0	0	1	1	0	0	0	0	1	1	0	0	0	1	9
ATAD1	0	0	0	0	0	0	0	0	0	0	0	0	0	0	1	0	0	0	0	0	0	0	0	0	0	0	0	0	0	1	2
ATAD2	0	0	0	0	0	0	1	1	0	0	0	0	0	0	0	0	0	0	0	0	0	0	0	0	0	0	0	0	0	1	3
ATAD2B	0	0	1	1	0	0	0	0	0	0	1	1	0	0	1	1	1	1	1	1	0	0	0	0	0	0	1	1	0	1	13
ATAT1	0	0	0	0	0	0	0	0	0	0	0	0	0	0	0	0	0	0	0	0	0	0	0	0	0	0	0	0	0	0	0
ATCAY	0	0	0	0	0	0	0	0	0	0	1	0	0	0	0	0	0	0	0	0	0	0	0	0	0	0	0	0	0	0	1
ATE1	0	0	0	0	0	0	1	1	0	0	0	0	0	0	1	0	0	0	0	0	0	0	0	0	0	0	0	0	0	0	3
ATF2	1	1	0	0	0	0	0	0	0	0	0	0	0	0	1	1	1	1	0	0	0	0	0	0	0	0	0	0	0	1	7
ATF3	0	0	0	0	0	0	0	0	0	0	0	0	0	0	0	0	1	1	0	0	0	0	0	0	0	0	0	0	0	0	2
ATF6	0	0	0	0	1	1	0	0	0	0	0	0	0	0	0	0	0	0	0	0	0	0	0	0	0	0	0	0	0	1	3
ATF7	0	0	0	0	0	0	0	0	0	0	0	0	0	0	0	0	0	0	0	0	0	0	0	0	0	0	0	0	1	0	1
ATF7IP	0	0	0	0	0	0	0	0	1	0	0	1	0	0	0	0	0	0	0	0	1	1	0	0	0	0	0	0	0	0	4
ATF7IP2	0	0	0	0	0	1	0	0	0	0	0	0	0	0	0	0	0	0	0	0	0	0	0	0	0	0	0	0	0	0	1
ATG10	0	0	1	0	0	0	0	0	0	0	0	0	0	0	0	0	0	0	0	0	0	0	0	0	0	0	0	0	0	0	1
ATG12	0	0	0	0	0	0	0	0	0	0	0	0	0	0	0	0	0	0	0	0	0	0	0	0	0	0	0	0	0	0	0
ATG13	1	1	0	0	1	1	0	0	0	0	0	0	0	0	0	0	0	0	0	0	0	0	0	0	0	0	0	0	1	1	6
ATG14	1	1	0	0	1	1	1	1	0	0	0	0	1	1	0	0	0	0	0	1	0	0	0	0	0	0	0	0	0	0	9
ATG16L1	0	0	0	1	0	0	1	1	0	0	0	0	0	0	0	0	0	0	0	0	1	1	0	0	0	0	0	0	0	0	5
ATG2A	0	0	0	0	0	0	0	1	0	0	0	0	0	0	0	0	1	0	0	0	0	0	0	0	0	0	0	0	0	1	3
ATG2B	0	0	0	0	0	0	1	1	0	0	0	0	0	0	0	0	0	0	0	0	0	0	0	0	0	0	1	0	0	0	3
ATG3	0	1	0	0	0	0	0	0	0	0	0	0	0	0	0	0	0	0	0	0	0	0	0	0	0	0	0	0	0	0	1
ATG4A	0	0	0	0	0	0	0	0	0	0	1	1	0	0	0	0	0	0	0	0	0	0	0	0	1	0	0	0	0	0	3
ATG4B	0	0	0	1	1	0	0	0	0	0	0	0	0	0	0	0	0	0	0	0	0	0	0	0	0	0	0	0	0	0	2
ATG4C	0	0	0	0	0	0	0	0	0	0	0	0	0	0	0	0	0	0	0	0	0	0	0	0	0	0	1	0	0	0	1
ATG4D	0	0	0	0	0	0	0	0	0	0	0	0	0	0	0	0	0	0	0	0	0	0	0	0	1	1	0	0	0	0	2
ATG5	0	0	0	0	0	0	0	0	0	0	0	0	0	0	0	0	0	0	0	0	0	0	0	0	0	0	0	0	0	1	1
ATG7	0	0	0	0	0	0	1	1	0	0	0	0	0	0	0	0	0	0	0	0	1	1	0	0	0	0	0	0	1	1	6
ATG9A	0	0	0	0	1	1	0	0	0	0	0	0	0	0	0	0	0	0	0	1	1	1	0	0	0	0	0	0	0	0	5
ATG9B	0	0	0	0	0	0	0	0	0	0	0	0	0	0	0	0	0	0	0	0	0	0	0	0	0	0	0	0	0	1	1
ATIC	0	0	0	0	0	0	0	0	0	0	0	0	0	0	0	0	0	0	0	0	0	0	0	0	0	0	0	0	0	1	1
ATL2	0	0	1	0	0	0	0	0	0	0	1	1	0	0	0	0	0	0	0	0	0	0	0	0	1	1	0	0	0	0	5
ATL3	0	0	0	0	0	0	1	1	0	0	0	0	1	1	0	1	0	1	0	0	0	0	0	0	0	0	0	0	0	0	6
ATM	0	0	0	0	0	0	0	0	0	0	0	0	0	0	1	0	0	0	0	0	0	0	0	0	0	0	1	0	0	0	2
ATMIN	0	0	0	0	0	0	0	0	0	0	0	0	0	1	0	0	0	0	0	0	0	0	0	0	0	0	0	0	0	0	1
ATN1	0	0	0	0	0	0	0	0	0	0	0	0	0	0	0	0	0	0	0	0	0	0	0	0	0	0	0	0	1	1	2
ATOH1	0	0	0	0	0	0	0	1	0	0	0	0	0	0	0	0	0	0	0	0	0	0	0	0	0	0	0	0	0	0	1
ATOH7	0	0	0	0	0	0	0	0	0	0	0	0	0	0	0	0	0	0	0	0	0	0	0	0	0	0	0	0	0	1	1
ATOH8	0	0	0	0	0	0	0	1	0	0	1	0	0	0	0	0	0	0	0	0	0	1	0	0	0	1	0	0	0	1	5
ATOX1	0	0	0	0	0	0	0	0	0	0	0	0	0	0	0	0	0	0	0	0	0	0	0	0	0	0	0	0	0	1	1
ATP10A	0	0	0	0	0	0	0	0	0	0	0	0	0	0	0	1	0	0	0	0	0	0	0	0	0	0	0	0	0	0	1
ATP10B	0	0	0	0	0	1	0	0	0	0	0	0	0	0	0	0	0	1	0	0	0	0	0	0	0	0	0	0	0	0	2
ATP10D	0	0	0	0	0	0	0	0	0	0	0	0	0	0	0	0	0	0	0	0	0	0	0	0	1	1	0	0	0	0	2
ATP11A	0	0	0	0	0	0	0	1	0	0	0	0	0	1	0	0	0	0	0	0	0	0	0	0	0	0	0	0	0	0	2
ATP11B	0	0	0	0	0	0	0	0	1	0	0	0	0	0	0	0	0	0	0	0	0	0	0	0	0	0	0	0	0	0	1
ATP11C	1	0	0	0	0	0	0	0	0	0	0	0	0	0	1	1	1	1	0	0	0	0	1	0	0	0	0	0	0	0	6
ATP12A	0	0	0	0	0	0	1	0	0	0	0	0	0	0	0	0	0	0	0	0	0	0	0	0	0	0	0	0	0	1	2
ATP13A2	0	0	0	0	0	0	0	0	0	0	1	0	0	0	0	0	0	0	0	0	0	0	0	0	0	0	0	0	0	1	2
ATP13A3	0	0	0	0	1	1	0	0	0	0	0	0	0	0	0	0	1	0	0	0	0	0	0	0	1	1	0	0	0	0	5
ATP13A4	0	0	0	0	0	0	0	0	0	0	0	0	0	0	0	0	0	0	0	0	0	0	0	0	0	0	0	0	0	0	0
ATP1A2	0	0	0	0	0	0	1	1	0	0	0	0	0	0	1	1	1	1	0	0	0	0	0	0	0	0	0	0	0	1	7
ATP1B1	0	0	0	0	0	0	0	0	0	0	0	0	0	0	0	0	0	0	0	1	0	0	0	0	0	0	0	0	0	0	1
ATP1B2	0	0	0	0	0	0	0	0	0	0	1	1	0	0	0	0	0	0	0	0	0	0	0	0	0	0	0	0	1	1	4
ATP1B3	0	0	0	0	0	0	0	0	0	0	0	0	0	0	0	0	0	0	0	0	0	0	0	0	0	0	0	0	0	0	0
ATP1B4	0	1	0	0	1	1	0	0	0	0	0	0	0	0	0	0	0	0	1	1	0	0	0	0	1	0	0	0	0	0	6
ATP2A1	0	0	0	0	0	0	0	0	0	0	1	0	0	0	0	0	0	0	0	0	0	0	0	0	0	0	0	0	0	0	1
ATP2A2	0	0	1	1	0	0	0	0	0	0	0	1	1	1	0	0	0	0	0	0	0	0	0	0	0	0	0	0	0	1	6
ATP2A3	0	0	0	0	0	0	0	0	0	0	0	0	0	0	0	0	0	0	0	0	0	0	0	0	0	0	0	0	0	1	1
ATP2B1	0	0	0	0	0	0	0	0	0	0	0	1	0	0	0	0	1	1	0	0	0	0	0	0	0	0	0	0	0	0	3
ATP2B2	0	0	0	0	0	1	0	1	0	0	0	0	0	0	0	0	0	0	0	1	0	0	0	0	0	0	0	0	0	1	4
ATP2B3	0	0	0	1	0	0	0	0	0	0	0	0	0	0	0	0	0	0	0	0	0	0	0	0	0	0	0	0	0	1	2
ATP2B4	0	0	1	1	0	0	0	0	1	0	0	0	1	1	0	0	0	0	1	1	1	1	0	0	0	0	0	0	0	1	10
ATP2C1	0	0	0	0	0	0	0	0	0	0	0	0	0	0	0	0	0	0	0	0	0	0	0	0	0	0	0	0	0	0	0
ATP4B	0	0	0	0	1	0	0	0	0	0	0	0	0	0	0	0	0	0	0	0	0	0	0	0	0	0	0	0	0	0	1
ATP5A1	0	0	0	0	0	0	0	0	0	0	0	0	0	0	0	1	0	0	0	0	0	0	0	0	0	0	0	0	0	0	1
ATP5C1	0	0	0	0	0	0	0	0	0	0	0	0	0	0	0	0	0	0	0	0	0	0	0	0	0	0	0	0	0	1	1
ATP5D	0	0	0	0	0	0	0	0	0	0	0	0	0	0	0	0	0	0	0	0	0	0	0	0	0	0	0	0	0	1	1
ATP5E	0	0	0	0	0	0	0	0	0	0	0	0	0	0	0	0	0	0	0	0	0	0	0	0	0	0	0	0	0	1	1
ATP5F1	0	0	0	0	0	0	0	0	0	0	0	0	0	0	0	0	0	0	0	0	0	0	0	0	0	0	0	0	0	1	1
ATP5F1B	0	0	0	0	0	0	0	0	0	0	0	0	0	0	0	0	0	0	0	0	0	0	0	0	0	0	0	0	0	0	0
ATP5G3	0	0	0	0	0	0	0	0	0	0	0	0	0	0	0	0	0	1	0	1	0	0	0	0	0	0	0	0	0	0	2
ATP5IF1	0	0	0	0	0	0	0	0	0	0	0	0	0	0	0	0	0	0	0	0	0	0	0	0	0	0	0	0	0	0	0
ATP5J2-PTCD1	0	0	0	0	0	0	0	0	0	0	0	0	0	0	0	0	0	0	0	0	0	0	0	0	0	0	0	0	0	0	0
ATP5MC1	0	0	0	0	0	0	0	0	0	0	0	0	0	0	0	0	0	0	1	0	0	0	0	0	0	0	0	0	0	0	1
ATP5MC2	0	0	0	0	0	0	0	0	0	0	0	0	0	0	0	0	0	0	0	0	0	0	0	0	1	0	0	0	0	0	1
ATP5MC3	0	0	0	0	1	0	0	0	0	0	0	0	0	0	1	0	1	0	0	0	0	0	0	0	0	0	0	0	0	0	3
ATP5MPL	0	0	0	0	0	0	0	0	0	0	1	0	0	0	0	0	0	0	0	0	0	0	0	0	0	0	0	0	0	0	1
ATP5S	0	0	0	0	0	0	0	0	0	0	0	0	0	0	0	0	0	0	0	0	0	0	0	0	0	0	0	0	0	0	0
ATP6AP1L	0	0	0	0	0	0	0	0	0	0	0	0	0	0	0	0	0	0	0	0	0	0	0	0	1	0	0	0	0	0	1
ATP6V0A1	0	1	0	0	0	0	0	0	0	0	0	0	0	0	0	0	0	0	0	0	0	0	0	0	0	0	0	0	0	1	2
ATP6V0A2	0	0	0	0	0	0	0	0	0	0	1	1	0	0	0	0	0	0	0	0	0	0	0	0	0	0	1	0	0	0	3
ATP6V0B	0	0	0	0	0	0	0	0	0	0	0	0	0	0	0	0	0	0	0	0	0	0	0	0	0	0	0	0	0	0	0
ATP6V0C	0	0	0	0	0	0	0	0	0	0	0	0	0	0	0	0	0	0	0	0	0	0	0	0	0	0	0	0	0	1	1
ATP6V0E2	0	0	0	0	0	0	0	0	0	0	1	0	0	0	0	0	0	0	0	0	0	0	0	0	0	0	0	0	0	0	1
ATP6V1A	1	1	0	0	0	0	0	0	0	0	0	0	0	0	0	0	1	1	1	1	0	0	0	0	0	0	0	0	0	0	6
ATP6V1B2	1	1	0	0	0	1	0	0	0	0	0	0	1	1	0	0	0	0	0	0	0	0	0	0	0	0	0	0	0	0	5
ATP6V1C1	0	0	1	1	0	0	0	0	0	0	1	0	0	0	0	0	0	0	0	0	0	0	0	0	0	0	1	0	0	1	5
ATP6V1C2	0	0	0	0	0	0	0	0	0	0	0	0	0	0	0	0	0	0	0	0	0	0	0	0	0	0	0	0	0	1	1
ATP6V1E1	0	0	0	0	0	0	0	0	0	0	0	0	0	0	0	0	0	0	0	0	0	0	0	0	0	0	0	0	0	1	1
ATP6V1FNB	0	0	0	0	0	0	0	0	0	0	0	0	1	0	0	0	0	0	0	0	0	0	0	0	0	0	0	0	1	0	2
ATP6V1G1	0	0	1	0	0	0	0	0	0	0	0	0	0	0	0	0	0	0	0	0	0	0	0	0	0	0	0	0	0	0	1
ATP6V1G2	0	0	0	0	0	0	0	0	0	0	0	0	0	0	0	0	1	0	0	0	0	0	0	0	0	0	0	0	0	1	2
ATP7A	0	0	0	0	1	1	0	0	0	0	0	0	1	1	0	0	0	0	0	0	0	0	0	0	0	0	0	0	0	1	5
ATP7B	0	0	0	0	0	0	0	0	0	0	0	0	0	0	0	0	0	0	0	0	0	0	0	0	0	0	1	0	0	0	1
ATP8A1	0	0	0	0	0	0	0	0	0	0	0	0	0	0	0	0	0	0	0	0	1	1	0	0	0	0	0	0	0	0	2
ATP8A2	0	0	0	0	0	0	0	0	0	0	0	0	0	0	0	0	0	0	0	0	0	0	0	0	0	0	0	1	0	0	1
ATP8B1	0	0	0	0	0	0	0	0	0	0	0	0	1	1	0	0	0	0	0	0	0	0	0	0	0	0	0	0	0	0	2
ATP8B2	0	0	0	0	0	0	0	0	0	0	0	0	0	0	0	0	0	1	0	0	0	0	0	0	0	0	0	0	0	0	1
ATP8B4	0	0	1	1	0	0	0	0	0	0	0	0	0	0	0	0	0	0	0	0	0	0	0	0	0	0	0	0	0	0	2
ATP9A	0	0	0	0	0	0	0	0	0	0	0	0	0	0	0	1	0	0	0	0	0	1	0	0	0	0	0	0	0	1	3
ATPAF1	0	0	0	1	0	0	0	0	0	0	0	0	0	0	1	1	0	1	0	0	0	1	0	0	0	0	0	0	0	0	5
ATPIF1	0	0	0	0	0	0	0	0	0	0	0	0	0	0	0	0	0	0	0	0	0	0	0	0	0	0	0	0	0	1	1
ATRN	0	0	0	0	0	0	0	0	0	0	0	0	0	0	0	0	0	1	1	1	0	0	0	0	0	0	0	0	0	0	3
ATRNL1	0	0	0	0	0	0	0	0	1	0	0	0	0	0	1	0	0	0	0	0	0	0	0	0	0	0	0	0	0	0	2
ATRX	0	0	0	0	0	0	0	0	0	0	1	0	1	1	0	0	0	1	0	0	0	0	0	0	0	0	0	0	0	0	4
ATXN1	0	0	0	0	0	0	1	1	0	0	0	0	1	1	0	0	0	0	0	1	1	1	0	0	1	1	1	1	0	1	12
ATXN10	0	0	0	0	0	0	0	0	1	0	0	0	0	0	0	0	0	1	0	0	0	0	0	0	0	0	0	0	0	0	2
ATXN1L	1	1	0	1	1	1	1	1	0	0	0	0	1	1	0	0	0	0	0	0	0	1	0	0	0	1	0	0	1	1	13
ATXN2	0	1	0	0	1	1	0	0	0	0	0	0	0	0	0	0	0	0	0	0	0	0	0	0	0	0	0	0	0	1	4
ATXN3	0	0	0	0	0	0	0	0	0	1	0	0	1	1	0	0	1	0	1	0	1	1	0	0	1	1	1	1	0	0	11
ATXN7	0	0	0	0	0	0	0	0	0	0	0	0	1	1	1	1	0	0	0	0	0	0	0	0	1	1	0	0	0	0	6
ATXN7L1	0	1	0	0	1	1	1	1	0	0	0	0	0	0	0	0	0	0	0	0	0	0	0	0	0	0	0	0	0	0	5
ATXN7L2	0	0	0	0	1	1	0	0	0	0	0	0	0	0	0	0	0	0	0	0	0	0	0	0	0	0	0	0	0	1	3
ATXN7L3	0	0	0	1	1	1	0	0	0	0	1	1	0	0	0	0	0	0	0	0	0	0	0	0	0	1	0	0	0	1	7
ATXN7L3B	0	0	0	1	1	1	0	0	0	0	0	1	0	0	0	0	0	0	0	0	0	0	0	0	0	0	0	0	0	0	4
AURKA	0	0	0	0	0	0	0	0	0	0	0	0	1	1	0	1	0	0	0	0	0	0	0	0	0	0	0	1	0	0	4
AURKB	0	0	1	0	0	0	0	0	0	0	0	0	0	0	0	0	0	0	0	0	0	0	0	0	0	0	0	0	1	1	3
AUTS2	0	0	0	0	0	0	0	0	0	0	0	0	0	0	0	0	0	0	0	0	0	0	0	0	0	0	0	0	0	0	0
AVEN	0	0	0	0	0	1	0	0	0	0	0	0	0	0	0	0	0	0	0	0	0	0	0	0	0	0	0	0	0	0	1
AVIL	0	0	0	0	0	0	0	0	0	0	0	0	0	0	0	0	0	0	0	0	1	1	0	0	0	0	0	0	0	0	2
AVL9	1	1	0	0	1	1	1	0	0	0	1	1	0	0	0	0	0	0	0	0	0	0	0	0	0	0	0	0	0	0	7
AVPR1A	0	0	0	0	0	0	0	0	0	0	0	0	0	0	0	0	0	0	0	0	0	0	0	0	0	0	0	0	0	0	0
AVPR2	0	0	0	0	0	0	0	0	0	0	0	0	0	0	0	0	0	0	0	0	0	0	0	0	0	0	0	0	0	1	1
AXDND1	0	0	0	0	0	0	0	0	0	0	0	0	1	0	0	0	0	0	0	0	0	0	0	0	0	0	0	0	0	0	1
AXIN2	0	0	0	0	1	1	0	0	0	0	0	0	0	0	0	0	0	0	0	0	0	0	0	0	0	0	0	0	0	1	3
AXL	1	1	0	0	0	0	0	0	0	0	0	1	1	1	0	0	0	0	0	0	0	0	0	0	0	0	0	0	0	1	6
AZI2	0	0	0	0	0	0	0	0	0	0	0	0	0	0	0	1	0	0	0	0	0	0	0	0	0	0	0	0	0	0	1
AZIN1	1	1	0	0	0	0	0	0	0	0	0	0	1	1	0	0	0	0	0	0	1	1	0	0	0	0	0	0	0	0	6
B2M	0	0	0	0	0	0	1	0	0	0	0	0	0	0	0	0	0	0	0	0	0	0	0	0	0	0	0	0	0	0	1
B3GALNT1	0	0	0	0	0	0	0	0	0	0	0	0	0	0	0	0	0	0	0	0	0	0	0	0	0	0	0	0	0	0	0
B3GALNT2	0	0	0	0	0	0	0	0	0	0	0	0	0	0	0	0	0	0	0	0	0	0	0	0	0	1	0	0	0	0	1
B3GALT1	0	0	0	1	0	1	0	0	0	0	0	0	0	0	0	0	0	0	0	1	1	1	0	0	0	0	0	0	0	0	5
B3GALT2	0	0	0	0	0	0	1	1	0	0	0	0	1	1	0	0	0	0	0	0	1	1	0	0	0	0	0	0	0	0	6
B3GALT5	0	0	0	0	0	0	0	0	0	0	1	1	0	0	0	0	0	0	0	0	0	0	0	0	0	0	0	0	0	1	3
B3GAT1	0	0	0	1	0	0	0	0	0	0	0	0	0	0	0	0	0	0	0	0	0	0	0	0	0	0	0	0	1	1	3
B3GAT2	0	0	0	0	0	0	0	0	1	0	0	0	0	0	0	0	0	1	0	0	0	0	0	0	0	0	0	0	0	0	2
B3GAT3	0	0	1	1	0	0	0	0	0	0	0	0	0	0	0	0	0	0	0	0	0	0	0	0	0	0	0	0	0	1	3
B3GLCT	0	0	0	0	0	0	0	0	0	0	0	0	0	0	0	0	0	0	0	0	0	0	0	0	0	0	0	0	0	0	0
B3GNT1	0	0	0	1	0	0	0	0	0	0	0	1	0	0	0	0	0	0	0	0	0	0	0	0	0	0	0	0	0	0	2
B3GNT2	0	0	0	0	1	0	0	0	0	0	0	0	0	0	0	0	0	0	0	0	1	0	0	0	0	0	0	0	0	0	2
B3GNT3	0	0	0	0	0	0	0	0	0	0	0	0	0	0	0	0	0	0	0	0	0	0	0	0	0	0	0	0	0	1	1
B3GNT4	0	0	0	0	0	0	0	0	0	0	0	0	0	0	0	0	0	0	0	0	0	0	0	0	0	0	0	0	0	1	1
B3GNT5	0	0	0	0	0	0	0	0	0	0	0	0	0	0	1	0	0	0	1	1	0	0	0	0	0	0	0	0	0	1	4
B3GNT6	0	0	0	0	0	0	0	0	0	0	0	0	0	0	0	0	0	0	0	0	0	0	0	0	0	0	0	0	0	1	1
B3GNT7	0	0	1	1	0	0	0	0	0	0	0	0	0	0	0	0	1	1	0	0	0	0	0	0	0	0	0	0	0	1	5
B4GALNT1	0	0	0	0	0	0	0	0	0	0	0	0	0	0	0	0	0	0	0	0	1	1	0	0	0	0	0	0	0	0	2
B4GALNT3	0	0	0	0	0	1	0	0	0	0	0	0	0	0	0	0	0	0	0	0	0	0	0	0	0	1	0	0	0	0	2
B4GALNT4	0	0	0	0	0	0	0	0	0	0	0	0	0	0	0	0	1	1	0	0	0	0	0	0	0	0	0	0	0	0	2
B4GALT1	0	0	0	0	1	1	0	0	0	0	0	0	0	0	1	1	0	0	0	0	0	0	0	0	0	1	0	0	0	0	5
B4GALT2	0	0	0	0	0	0	0	0	0	0	0	0	0	0	0	0	0	0	0	0	0	0	0	0	0	0	0	0	0	0	0
B4GALT3	0	0	0	0	0	0	0	0	0	0	0	0	0	0	0	0	1	1	0	0	0	0	0	0	0	0	0	0	0	0	2
B4GALT4	0	0	0	0	0	0	0	0	0	0	0	0	0	0	1	1	0	0	0	0	0	0	0	0	0	0	0	0	0	1	3
B4GALT6	0	0	0	0	0	0	0	1	0	0	0	0	0	0	0	0	0	0	0	0	0	0	0	0	0	1	0	0	0	0	2
B4GAT1	0	0	1	0	0	0	0	0	0	0	1	0	0	0	0	0	0	0	0	0	0	0	0	0	0	0	0	0	0	0	2
B9D1	0	0	0	0	0	0	0	0	0	0	0	0	0	0	0	0	1	0	0	0	0	0	0	0	0	0	0	0	0	0	1
BAALC	0	0	0	0	0	0	0	0	0	0	0	0	0	0	0	0	0	0	0	0	0	0	0	0	0	0	0	0	0	1	1
BAAT	0	0	0	0	0	0	0	0	0	0	0	0	0	0	0	0	0	0	0	0	0	0	0	0	0	0	0	0	0	1	1
BACE1	0	0	0	0	1	1	0	0	0	0	0	1	0	0	0	0	0	1	1	1	0	0	0	0	0	0	0	0	0	1	7
BACE2	0	0	0	1	1	1	0	0	0	0	0	0	0	0	0	0	0	0	0	0	0	0	0	0	0	0	0	0	0	1	4
BACH1	0	0	1	1	0	0	0	0	0	0	0	0	0	1	0	0	0	0	0	0	0	0	0	0	0	0	0	0	0	0	3
BACH2	1	1	0	0	1	1	0	0	0	0	0	0	0	0	0	0	0	0	1	1	1	1	0	0	0	0	1	1	0	1	11
BAG1	0	0	0	0	0	0	0	0	0	0	0	0	0	0	0	0	0	0	0	0	0	0	0	0	0	0	0	0	0	1	1
BAG2	0	0	0	0	0	0	0	1	0	0	0	0	0	0	0	0	1	0	0	0	0	0	0	0	0	0	0	0	0	0	2
BAG4	1	1	0	0	1	1	0	0	0	0	0	0	0	0	1	0	0	0	0	0	0	0	0	0	1	1	0	0	0	0	7
BAG5	0	0	0	0	0	1	0	0	0	0	0	0	0	0	0	0	0	0	0	0	0	0	0	0	0	0	0	0	0	1	2
BAG6	0	0	0	0	0	0	0	0	0	0	0	0	0	0	0	0	0	0	0	0	0	0	0	0	0	0	0	0	0	0	0
BAHCC1	0	0	0	0	0	0	0	0	0	0	1	0	1	0	0	0	0	0	0	0	0	0	0	0	0	0	0	0	0	0	2
BAHD1	0	0	0	1	0	0	1	1	1	1	0	0	0	0	0	0	0	1	0	1	0	0	0	0	0	0	0	0	0	1	8
BAI3	0	0	0	0	0	0	0	0	0	0	0	0	0	1	0	0	0	0	0	0	0	1	0	0	0	0	0	0	0	0	2
BAIAP2	0	0	0	0	0	0	0	0	0	0	0	0	0	0	0	0	0	0	0	0	0	0	0	0	0	0	0	0	0	1	1
BAIAP2L1	0	0	0	0	0	0	0	0	0	0	0	0	0	0	0	0	0	0	0	0	0	0	0	0	0	0	0	0	0	1	1
BAIAP3	0	0	0	0	0	0	0	0	0	0	0	0	0	0	0	0	0	0	0	0	0	0	0	0	0	0	0	0	0	1	1
BAK1	0	0	0	0	0	0	0	0	0	0	0	0	0	1	1	1	0	1	1	1	0	0	0	0	1	1	0	0	1	1	10
BAMBI	0	0	0	0	0	0	1	1	0	0	0	0	0	0	0	0	0	0	0	0	0	0	0	0	0	0	0	0	0	0	2
BANF1	0	0	0	0	0	0	0	0	0	0	0	0	0	0	0	0	0	0	0	0	0	0	0	0	0	0	0	0	0	1	1
BAP1	0	0	0	0	0	0	0	0	0	0	0	0	0	0	0	0	0	0	0	0	0	0	0	0	1	1	0	0	0	1	3
BARD1	0	0	0	0	0	0	0	0	0	0	0	0	0	0	1	0	0	0	0	0	0	0	0	0	0	0	0	0	0	0	1
BARHL1	0	0	0	0	0	0	0	0	0	0	0	0	0	0	0	0	0	0	0	0	0	0	0	0	0	0	0	0	0	1	1
BASP1	0	0	0	0	0	0	0	0	0	0	0	0	0	0	0	0	0	0	0	0	0	1	0	0	0	0	0	0	1	1	3
BATF2	0	0	0	0	0	0	0	0	0	0	0	0	0	0	0	0	0	0	0	0	0	0	0	0	0	0	0	0	0	1	1
BATF3	0	0	0	0	0	0	0	0	0	0	0	0	0	0	0	0	0	0	0	0	0	0	0	0	0	0	0	0	0	1	1
BAX	0	0	0	0	0	0	0	0	0	0	0	0	0	0	0	0	0	0	0	0	0	0	0	0	0	0	0	0	0	1	1
BAZ1B	0	0	0	0	0	0	0	0	0	0	0	0	0	0	0	0	0	0	0	0	0	0	0	0	0	0	0	0	0	1	1
BAZ2A	0	0	0	0	0	1	0	0	0	0	0	0	0	1	0	0	0	0	0	0	0	0	1	1	1	1	0	0	1	1	8
BAZ2B	0	0	0	0	0	0	0	0	0	0	0	0	1	1	1	1	1	1	0	0	0	0	0	0	0	0	0	0	0	1	7
BBC3	0	0	0	0	0	0	0	0	0	0	1	1	0	0	0	0	1	1	0	1	0	0	0	0	0	0	0	0	0	1	6
BBIP1	1	0	0	0	0	0	1	0	1	0	0	0	0	0	0	0	0	0	0	0	0	0	0	0	0	0	0	0	0	0	3
BBS1	0	0	0	0	0	0	0	0	0	0	0	0	0	0	0	0	0	0	0	1	0	0	0	0	0	0	0	0	0	1	2
BBS12	0	0	0	0	0	0	0	0	1	0	0	0	0	0	1	0	0	0	0	0	0	0	0	0	0	0	0	0	0	0	2
BBS7	0	0	0	0	0	0	0	0	0	0	0	0	0	0	1	0	1	0	0	0	0	0	0	0	0	0	0	0	0	0	2
BBX	0	0	1	1	0	0	1	1	0	0	0	0	0	0	1	1	0	1	0	0	0	0	0	0	0	0	0	0	0	1	8
BCAM	0	0	0	0	0	0	0	0	0	0	0	0	0	0	0	0	0	0	0	0	0	0	0	0	0	0	0	0	1	1	2
BCAN	0	0	0	0	0	0	0	0	0	0	0	0	0	0	0	0	1	0	0	0	0	0	0	0	1	0	0	0	0	0	2
BCAP29	0	0	1	1	1	0	0	0	0	0	0	0	0	0	0	0	0	0	0	0	0	0	0	0	0	0	0	0	0	0	3
BCAS1	0	0	0	0	0	0	0	0	0	0	0	0	0	0	0	0	0	0	0	0	0	0	0	0	0	0	0	0	1	1	2
BCAS3	0	0	0	0	0	0	0	0	0	1	0	0	0	0	0	0	0	0	0	0	0	0	0	0	0	0	0	0	0	1	2
BCAS4	0	0	0	0	0	0	0	0	0	0	0	0	0	0	0	0	0	0	0	0	0	0	0	0	0	0	0	0	0	1	1
BCAT1	0	0	1	1	0	0	0	0	0	0	0	0	1	0	0	1	0	0	0	0	0	0	0	0	1	1	0	0	0	1	7
BCAT2	0	0	0	0	0	0	0	0	0	0	0	0	1	1	0	0	0	0	0	0	1	1	0	0	0	0	0	0	0	0	4
BCCIP	0	0	0	0	0	0	0	0	0	0	0	0	0	0	0	0	0	0	1	0	0	0	0	0	0	0	0	0	0	0	1
BCKDHA	0	0	0	0	0	0	0	0	0	0	0	0	0	0	0	0	0	0	0	0	0	0	0	0	0	0	0	0	0	1	1
BCKDHB	1	0	0	0	0	0	0	0	0	0	0	0	0	0	0	0	0	0	0	0	0	0	0	0	0	0	0	0	0	0	1
BCKDK	0	0	0	0	0	0	0	0	0	0	0	1	0	0	0	0	0	0	0	0	0	0	0	0	1	0	0	0	0	0	2
BCL11A	1	0	0	0	0	0	0	0	1	0	0	0	1	0	1	0	0	0	0	0	1	0	0	0	0	0	0	0	0	0	5
BCL11B	1	1	0	0	1	1	1	1	1	1	0	0	1	1	0	0	0	0	1	1	0	0	0	0	0	0	1	0	0	1	14
BCL2	0	0	0	0	1	1	0	0	0	1	0	0	0	0	0	0	0	0	0	0	1	1	0	0	1	1	0	0	0	1	8
BCL2L1	0	0	1	1	0	0	0	0	0	0	0	0	0	0	0	0	0	0	0	0	0	0	0	0	0	0	0	0	0	1	3
BCL2L11	1	0	0	0	0	0	1	1	0	0	1	1	1	1	0	0	0	0	0	0	0	0	0	0	0	0	0	0	0	1	8
BCL2L12	0	0	0	0	0	0	0	0	0	0	0	1	0	0	0	0	0	0	0	0	1	0	0	0	1	1	0	0	0	0	4
BCL2L13	0	0	0	0	0	0	0	0	0	0	0	0	0	0	0	0	0	1	0	0	0	1	0	0	1	0	1	0	0	1	5
BCL2L14	0	0	0	0	0	0	0	0	0	0	0	0	0	0	0	0	0	0	0	0	0	0	0	0	1	0	0	0	0	0	1
BCL2L15	0	0	0	0	0	0	1	0	0	0	0	0	0	0	0	0	0	0	0	0	0	0	0	0	0	0	0	0	0	1	2
BCL2L2	0	1	0	0	1	1	0	1	0	0	0	1	0	0	0	0	0	0	0	1	0	0	0	0	1	1	0	0	0	1	9
BCL3	0	0	0	0	0	0	0	0	0	0	0	0	0	0	0	0	1	1	0	0	0	0	0	0	0	0	0	0	0	0	2
BCL6	0	0	0	0	0	0	0	1	0	0	0	0	0	0	0	0	0	0	0	0	0	0	0	0	0	0	0	0	0	0	1
BCL7A	1	1	1	1	1	1	0	0	1	1	1	0	0	0	0	0	1	1	0	1	0	0	0	0	0	0	1	0	0	1	14
BCL7B	0	0	0	0	0	0	0	0	0	0	0	0	0	0	1	1	0	0	0	0	0	0	0	0	0	0	0	0	0	0	2
BCL9	0	0	0	0	0	0	0	0	0	0	0	0	1	1	0	0	0	0	0	0	0	0	0	0	0	0	0	0	0	0	2
BCL9L	0	0	0	0	1	1	0	0	0	0	0	0	0	0	0	0	0	0	0	1	0	0	0	0	0	0	0	0	0	1	4
BCLAF1	0	0	0	0	0	0	0	0	0	0	0	0	0	0	0	0	0	1	0	0	0	0	0	0	0	0	1	1	0	0	3
BCLAF3	1	0	0	0	0	0	0	0	0	0	0	0	0	0	0	0	0	0	0	0	0	0	0	0	0	0	1	0	0	0	2
BCO2	0	0	0	0	0	0	0	0	0	0	0	0	0	0	1	0	0	0	0	0	0	0	0	0	0	0	0	0	0	0	1
BCOR	0	0	0	0	0	0	0	0	0	0	0	0	0	0	0	0	1	1	0	0	0	0	0	0	0	0	0	1	0	0	3
BCORL1	0	0	0	0	0	0	0	0	0	0	0	0	0	0	0	0	0	1	1	1	0	0	0	0	0	0	0	0	1	1	5
BCR	0	0	0	0	0	1	1	1	0	0	0	0	0	0	1	1	0	0	0	0	1	1	0	0	0	0	0	0	0	0	7
BCS1L	0	0	0	0	0	0	0	0	0	0	0	0	0	0	0	0	0	0	0	0	0	0	0	0	0	0	0	0	0	1	1
BDH1	0	0	0	0	0	0	0	0	0	0	0	0	0	0	0	0	0	0	0	0	0	1	0	0	1	1	0	0	0	1	4
BDKRB2	0	0	0	0	0	0	0	0	0	0	0	0	0	0	0	0	0	0	0	1	0	0	0	0	0	0	0	0	0	0	1
BDNF	1	1	0	0	1	1	0	0	0	0	0	0	0	0	0	0	0	0	0	0	0	0	0	0	0	0	0	0	0	0	4
BDP1	0	0	0	1	0	0	0	0	0	0	0	0	0	0	0	0	0	0	0	0	0	0	0	0	0	0	0	0	0	0	1
BEAN1	0	0	0	0	0	0	0	0	0	0	0	0	0	0	0	0	0	0	0	1	0	0	0	0	0	0	0	0	1	1	3
BECN1	0	0	0	0	0	0	1	1	0	0	0	0	0	0	0	0	0	0	0	0	0	0	0	0	0	0	0	0	0	0	2
BEGAIN	0	0	1	1	0	0	0	0	0	0	0	0	0	0	0	0	0	0	0	0	0	0	0	0	0	0	0	0	0	1	3
BEND3	0	0	0	0	0	0	0	0	0	0	0	0	0	0	0	0	1	1	0	0	0	0	0	0	0	0	1	1	0	0	4
BEND4	0	0	1	1	0	0	0	0	0	0	0	0	0	0	1	0	1	1	0	0	0	0	0	0	0	0	1	1	0	0	7
BEND7	0	0	0	0	0	0	0	0	0	0	1	0	0	0	0	0	1	1	0	0	0	0	0	0	0	0	0	0	0	0	3
BEST1	0	0	0	0	0	0	0	0	0	0	0	0	0	0	0	0	1	0	0	0	0	0	0	0	0	0	0	0	0	1	2
BEST3	0	0	0	0	0	0	1	0	1	1	0	0	0	0	0	0	0	0	0	0	0	0	0	0	0	0	0	0	0	1	4
BEST4	0	0	0	0	0	1	0	0	0	0	0	1	0	0	0	0	0	0	0	0	0	0	0	0	0	0	0	0	0	0	2
BET1	1	1	0	0	0	0	0	0	0	0	0	0	0	0	0	0	0	0	0	0	0	0	0	0	0	0	0	0	1	1	4
BET1L	0	0	0	0	0	0	0	0	0	0	1	1	0	0	0	0	0	0	0	0	0	0	0	0	0	0	0	0	0	1	3
BEX3	0	0	0	0	0	0	0	0	0	0	0	0	0	0	0	0	1	0	0	0	0	0	0	0	0	0	0	0	0	0	1
BEX4	0	0	0	0	0	0	0	0	0	0	0	0	0	0	0	0	0	0	0	0	0	0	0	0	0	0	0	0	0	1	1
BFAR	0	0	0	0	0	1	0	0	0	0	0	0	0	0	1	1	0	0	0	0	0	0	0	0	0	0	0	0	0	0	3
BGN	0	0	0	0	0	0	0	0	0	0	0	0	0	0	0	0	0	0	0	0	0	0	0	0	0	0	0	0	0	1	1
BHLHA15	0	0	0	0	0	0	0	0	0	0	0	0	0	0	0	0	0	0	0	0	0	0	0	0	0	0	0	0	0	1	1
BHLHB9	0	0	0	0	0	0	0	0	0	0	0	0	0	0	0	0	0	0	0	0	0	0	0	0	0	0	0	0	0	1	1
BHLHE22	1	0	0	0	0	0	0	0	0	0	1	1	0	0	0	1	0	0	0	0	1	1	0	0	0	0	0	0	0	0	6
BHLHE40	0	0	0	0	0	0	0	0	0	0	0	0	0	0	1	1	0	0	0	0	0	0	0	0	0	0	0	0	0	0	2
BHLHE41	0	0	0	0	1	1	1	1	0	0	0	0	0	0	0	0	0	1	0	0	0	0	0	0	1	0	0	0	0	0	6
BICC1	0	0	0	0	0	0	1	1	0	0	0	0	0	0	0	0	1	1	0	0	0	0	0	0	0	0	0	0	0	0	4
BICD1	1	1	0	0	0	1	0	0	0	0	0	0	0	0	0	0	0	0	0	1	0	1	0	0	0	0	0	0	0	0	5
BICD2	0	0	0	0	0	0	1	1	0	0	0	0	0	0	0	1	0	0	0	0	1	1	0	0	0	0	0	0	0	1	6
BICDL1	0	0	0	0	0	0	0	0	0	0	0	0	0	0	0	0	0	0	0	0	0	0	0	0	0	0	0	0	1	0	1
BICRAL	0	0	0	0	0	0	0	0	0	0	0	0	0	0	1	0	0	0	0	0	1	0	0	0	0	0	0	0	0	0	2
BID	0	0	0	0	0	0	0	1	0	0	0	0	0	0	1	1	0	0	0	0	0	0	0	0	0	0	0	0	0	1	4
BIN1	0	0	0	0	0	0	0	0	0	0	0	0	0	0	0	0	0	0	0	0	0	0	0	0	0	0	0	0	0	1	1
BIN2	0	0	0	0	0	0	0	0	0	0	0	0	0	0	0	0	0	0	0	0	0	0	0	0	0	1	0	0	0	1	2
BIN3	0	0	1	1	0	0	0	0	0	0	0	0	0	0	0	0	0	0	0	0	0	0	0	0	1	0	0	0	0	1	4
BIRC2	0	0	0	0	0	0	0	0	0	0	0	0	0	0	0	0	0	0	1	0	0	0	0	0	0	0	0	0	0	0	1
BIRC5	0	0	0	0	0	0	0	0	0	0	0	0	0	0	0	0	0	0	0	0	0	0	0	0	0	0	0	0	0	1	1
BIRC6	0	0	0	0	0	0	0	0	0	0	0	0	0	0	0	0	0	0	1	0	0	0	0	0	0	0	0	0	0	0	1
BLCAP	1	1	0	0	0	0	0	0	0	0	0	0	0	0	0	0	0	0	0	0	0	0	0	0	0	0	0	0	0	0	2
BLMH	0	0	0	0	0	0	0	0	0	0	0	0	0	0	0	0	0	0	1	1	0	0	0	0	0	0	0	0	0	0	2
BLOC1S1	0	0	0	0	0	0	0	0	0	0	0	0	0	0	0	0	0	0	0	0	0	0	0	0	0	0	0	0	0	1	1
BLOC1S2	0	0	0	0	0	0	0	0	0	0	0	0	0	0	1	1	0	0	0	0	0	0	0	0	0	0	0	0	0	0	2
BLOC1S3	0	0	0	0	0	0	0	0	0	0	1	1	0	0	0	0	0	0	0	0	0	0	0	0	0	0	0	0	0	1	3
BLOC1S5	0	0	0	1	0	0	0	0	0	0	0	0	0	1	0	0	0	1	0	0	0	0	0	0	0	0	0	1	0	0	4
BLOC1S6	0	0	0	1	0	0	0	0	0	0	0	0	0	0	0	0	0	0	0	0	0	0	0	0	0	0	1	0	0	0	2
BLVRA	0	0	0	0	0	0	0	0	0	0	0	0	0	0	0	0	0	0	0	0	0	0	0	0	0	0	0	0	0	1	1
BLZF1	0	0	0	0	0	0	0	0	0	0	0	0	0	0	0	0	0	0	0	0	0	0	0	0	1	1	0	0	0	0	2
BMF	0	1	0	0	0	0	0	0	0	0	1	1	0	0	0	0	0	0	1	1	0	0	0	0	1	1	1	1	0	1	10
BMI1	0	0	0	0	0	0	0	0	0	0	0	0	0	0	0	0	1	1	0	0	0	0	0	0	0	0	0	0	0	0	2
BMP1	0	0	0	0	0	0	0	0	0	0	0	0	0	0	0	0	0	0	0	1	0	0	0	0	0	0	0	0	0	0	1
BMP2	0	0	0	1	0	0	1	1	0	0	0	0	0	0	0	0	0	0	0	0	0	0	0	0	0	0	0	0	0	1	4
BMP2K	0	0	0	0	0	0	0	1	0	0	0	0	0	1	0	1	0	1	0	0	0	1	0	0	0	0	0	0	0	0	5
BMP3	1	0	0	0	0	0	0	0	1	1	0	0	0	0	0	0	1	1	0	0	0	0	0	0	0	0	0	0	1	1	7
BMP5	0	0	0	1	0	0	0	0	0	0	0	0	0	0	0	0	0	0	0	0	0	0	0	0	0	0	0	0	0	0	1
BMP6	0	0	0	0	0	0	0	0	0	0	0	0	0	0	0	0	0	0	0	0	0	0	0	0	0	0	0	0	1	1	2
BMP7	0	0	0	0	0	0	0	0	0	0	0	0	0	1	0	0	0	0	0	0	0	0	0	0	0	0	0	0	0	1	2
BMP8A	0	0	0	0	0	0	0	0	0	0	0	0	0	0	0	0	0	0	0	0	0	0	0	0	0	0	0	0	0	1	1
BMP8B	0	0	0	0	0	0	1	0	0	0	0	1	0	0	0	0	0	0	0	0	0	0	0	0	0	0	0	0	0	0	2
BMPR1A	0	0	0	1	1	1	0	0	0	0	0	0	0	1	0	0	1	1	0	0	0	0	0	0	0	0	0	0	0	1	7
BMPR1B	0	1	0	0	0	0	0	0	0	0	1	0	0	0	1	0	0	0	0	0	1	0	0	0	1	1	0	0	0	0	6
BMPR2	0	0	0	0	0	0	1	1	1	1	0	0	1	1	0	0	0	1	0	0	0	0	0	1	1	1	0	0	0	0	10
BMS1	0	0	0	0	0	0	0	0	0	0	0	0	0	0	0	0	0	0	0	0	0	0	0	0	0	0	0	0	0	1	1
BMT2	0	0	0	0	0	0	1	0	0	0	0	0	0	0	0	0	0	0	1	0	0	0	0	0	0	0	0	0	0	0	2
BMX	0	0	0	0	1	0	0	0	0	0	0	0	0	0	0	0	0	0	0	0	0	0	0	0	0	0	0	0	0	0	1
BNC2	0	0	0	1	0	0	1	1	1	1	0	0	0	0	0	0	0	0	0	0	1	1	0	0	0	0	0	0	0	0	7
BNIP1	0	0	0	0	0	0	0	0	0	0	1	0	0	0	0	0	0	0	0	0	0	0	0	0	0	0	0	0	0	0	1
BNIP2	0	0	0	0	0	0	1	1	0	0	0	0	0	0	1	0	1	0	0	0	0	0	0	0	1	1	0	0	0	0	6
BNIP3	0	0	0	0	0	0	0	0	0	0	0	0	0	0	0	0	1	0	0	0	1	1	0	0	0	0	0	0	0	0	3
BNIP3L	0	0	0	0	0	0	0	1	0	0	1	1	0	0	0	0	0	1	0	0	0	0	0	0	0	0	1	0	0	0	5
BOD1	0	0	0	0	0	0	0	0	0	0	1	0	0	0	1	1	0	0	0	0	0	0	0	0	0	0	0	0	0	1	4
BOD1L1	0	0	0	0	0	0	0	0	0	0	0	0	0	0	0	0	1	0	0	0	1	1	0	0	0	0	0	0	0	0	3
BOD1L2	0	0	0	0	0	0	0	0	0	0	0	0	0	0	1	1	0	0	0	0	0	0	0	0	0	0	0	0	0	1	3
BOK	0	0	0	0	0	0	0	0	0	0	1	0	0	0	0	0	0	0	0	0	0	0	0	0	0	0	0	0	0	1	2
BOLA3	0	0	0	0	1	1	0	0	0	0	0	0	0	0	0	0	0	0	0	0	0	0	0	0	0	0	0	0	0	0	2
BOLL	1	0	0	0	0	0	0	0	0	1	0	0	0	0	0	0	0	0	0	0	0	0	0	0	0	0	0	0	0	0	2
BORCS6	0	0	0	0	1	0	0	0	0	0	0	0	0	0	0	0	0	0	0	0	0	0	0	0	1	0	0	0	0	0	2
BORCS7	0	0	0	0	0	0	0	0	0	0	0	0	0	0	0	0	0	0	0	0	0	0	0	0	0	0	0	0	0	0	0
BPI	0	0	0	0	0	0	0	0	0	0	0	0	0	0	0	0	0	0	0	0	0	0	0	0	0	0	0	0	0	1	1
BPIFA1	0	0	0	0	1	1	0	0	0	0	0	0	0	0	0	0	0	0	0	0	0	0	0	0	0	0	0	0	0	0	2
BPIFB2	0	0	0	0	0	0	0	0	0	0	0	0	0	0	0	0	0	0	0	0	0	0	0	0	0	0	0	0	1	1	2
BPNT1	1	1	0	0	0	0	0	0	0	0	0	0	0	0	0	0	0	0	0	0	0	0	0	0	0	0	0	0	0	0	2
BPTF	0	0	0	0	0	1	0	0	0	0	0	0	0	0	0	0	0	0	0	0	0	0	0	0	0	0	0	0	0	0	1
BPY2	0	0	0	0	0	0	0	0	0	0	0	0	0	0	0	0	0	0	0	0	0	0	0	0	0	0	0	0	0	0	0
BPY2B	0	0	0	0	0	0	0	0	0	0	0	0	0	0	0	0	0	0	0	0	0	0	0	0	0	0	0	0	0	0	0
BPY2C	0	0	0	0	0	0	0	0	0	0	0	0	0	0	0	0	0	0	0	0	0	0	0	0	0	0	0	0	0	0	0
BRCC3	0	0	0	0	0	0	0	0	1	0	0	0	0	0	0	0	0	0	0	0	0	0	0	0	0	0	0	0	0	1	2
BRD1	0	0	0	0	0	0	0	0	0	0	0	1	0	0	0	0	0	0	0	0	0	0	0	0	0	0	0	0	0	0	1
BRD3	0	0	1	0	0	0	0	0	0	0	0	0	0	0	0	0	0	0	1	0	0	0	0	0	0	0	0	0	0	0	2
BRD4	0	0	0	0	0	0	0	1	0	0	0	0	0	0	0	0	0	0	1	0	0	0	0	0	0	1	0	0	1	1	5
BRF1	0	0	0	0	0	0	0	0	0	0	0	0	0	0	0	0	0	0	0	0	0	0	0	0	0	0	0	0	0	1	1
BRF2	0	0	1	0	0	0	0	0	0	0	0	0	0	0	0	0	0	0	0	0	0	0	0	0	0	0	0	0	0	1	2
BRI3BP	0	1	0	0	0	1	0	0	0	0	0	0	0	0	0	0	0	0	0	0	0	0	0	0	0	0	0	0	0	1	3
BRINP1	0	0	0	0	0	0	0	0	0	0	0	0	0	0	0	0	0	0	1	0	0	0	0	0	0	0	0	0	0	0	1
BRINP2	0	0	0	0	0	0	0	0	0	0	0	0	0	0	0	0	0	0	1	0	1	1	0	0	0	0	0	0	1	1	5
BRIP1	0	0	0	0	0	0	0	0	0	0	0	0	0	0	0	0	0	0	0	0	0	0	0	0	0	0	1	0	0	0	1
BRIX1	0	1	0	0	0	0	0	0	0	0	0	0	0	0	0	0	0	0	0	0	0	0	0	0	0	0	0	0	0	0	1
BRK1	0	0	0	0	1	0	0	0	0	0	0	0	0	0	0	0	0	0	0	0	0	0	0	0	0	0	0	0	0	1	2
BRMS1	0	0	0	0	0	0	0	0	0	0	0	0	0	0	0	0	0	0	0	0	0	0	0	0	0	0	0	0	0	1	1
BRMS1L	0	0	0	0	0	0	1	1	0	0	0	0	1	1	0	0	0	0	0	0	1	1	0	0	0	0	0	0	0	1	7
BRPF1	0	0	0	0	0	0	0	0	0	0	0	0	0	0	0	0	0	0	0	0	0	0	0	0	1	1	0	0	1	1	4
BRPF3	0	0	0	0	0	0	0	0	0	0	0	0	0	0	0	0	1	1	0	0	1	1	0	0	1	0	0	0	0	1	6
BRS3	0	0	0	0	0	0	0	0	0	0	0	0	0	0	0	0	0	0	0	0	0	0	0	0	0	0	0	0	0	1	1
BRSK1	0	0	0	0	0	0	0	0	0	0	0	0	0	0	0	0	1	1	0	0	0	0	0	0	0	0	0	0	0	1	3
BRSK2	0	0	0	0	0	0	0	0	0	0	0	0	0	0	0	0	1	1	0	0	0	0	0	0	0	1	0	0	0	1	4
BRWD1	0	0	1	0	1	0	1	1	0	1	0	0	0	0	1	1	1	0	1	1	1	1	0	0	1	1	0	0	0	1	15
BRWD3	0	0	1	1	0	0	0	0	0	1	0	0	0	0	1	1	1	1	1	1	1	1	0	0	0	0	0	0	0	1	12
BSCL2	1	1	0	0	0	0	0	0	0	0	0	0	0	0	0	0	0	0	0	0	0	0	0	0	0	0	0	0	0	0	2
BSDC1	0	0	0	0	0	1	0	0	0	0	0	0	1	1	0	0	0	0	0	1	1	1	0	0	0	0	0	0	0	1	7
BSN	1	1	1	1	0	0	0	0	0	0	1	1	1	1	0	0	0	0	0	0	0	0	0	0	1	1	0	0	0	1	11
BSND	0	0	0	1	0	0	0	0	0	0	0	1	0	0	0	0	0	0	0	1	0	0	0	0	0	0	0	0	0	1	4
BSPRY	0	0	0	0	0	0	0	0	0	0	1	0	0	0	0	0	0	0	0	0	0	0	0	0	0	0	0	0	0	0	1
BST1	0	0	0	0	0	0	0	0	0	0	0	0	0	0	0	0	0	0	0	0	0	0	0	0	0	0	0	0	1	1	2
BTAF1	1	1	0	0	1	1	0	0	0	0	1	1	0	0	0	0	0	0	0	0	0	0	0	0	0	0	0	0	0	0	6
BTBD10	0	0	0	0	0	0	1	1	0	0	0	0	0	0	0	0	0	0	0	0	0	0	0	0	0	0	0	0	0	1	3
BTBD11	0	0	0	0	0	0	0	0	0	0	0	0	0	0	0	0	1	0	0	0	0	0	0	0	0	0	1	0	0	1	3
BTBD17	0	0	0	0	0	0	0	0	0	0	0	0	0	0	0	0	0	0	0	0	0	0	0	0	0	0	0	0	0	0	0
BTBD18	0	0	0	0	0	0	0	0	0	0	0	0	0	0	0	0	0	0	0	0	0	0	0	0	0	0	0	0	0	0	0
BTBD3	0	0	1	1	0	0	0	0	0	0	0	0	0	0	0	0	0	0	0	0	0	1	0	0	0	0	0	1	0	0	4
BTBD7	0	0	0	0	0	0	1	1	0	0	0	0	0	0	1	1	0	0	0	1	0	0	0	0	0	0	0	0	0	1	6
BTBD9	0	0	1	1	0	0	1	0	0	0	0	0	0	0	0	0	0	0	0	0	0	0	0	0	0	0	0	0	0	1	4
BTD	1	0	0	0	0	0	0	0	0	0	0	0	0	0	0	0	0	0	0	0	0	0	0	0	0	0	0	0	0	1	2
BTF3	0	0	0	0	1	1	0	0	0	0	0	0	0	0	0	0	0	0	0	0	0	0	0	0	0	0	0	0	0	0	2
BTF3L4	0	0	0	1	0	0	0	0	0	0	0	0	0	0	0	0	0	0	0	0	0	0	0	0	0	0	1	0	0	1	3
BTG1	0	0	0	0	0	0	0	1	0	0	0	0	1	0	1	1	1	1	0	0	0	0	0	0	0	0	0	1	0	0	7
BTG2	0	0	1	1	1	1	1	1	1	1	0	0	1	1	0	0	1	1	1	1	0	0	0	0	1	1	0	1	0	1	18
BTG3	0	0	0	0	0	0	1	1	0	0	0	0	0	0	0	0	0	0	0	0	0	0	0	0	0	0	0	0	0	0	2
BTLA	0	0	0	0	1	1	0	0	0	0	0	0	1	1	0	1	0	0	0	0	0	0	0	0	0	0	0	0	0	1	6
BTN1A1	0	0	0	0	1	1	0	0	0	0	0	0	0	0	0	0	0	0	0	0	0	0	0	0	0	0	0	0	1	1	4
BTN2A1	0	0	1	0	0	0	0	0	0	0	0	0	0	0	0	0	0	0	0	0	0	0	0	0	0	1	0	0	1	1	4
BTN2A2	0	0	0	0	0	0	0	0	0	0	1	0	0	0	0	0	0	0	0	0	0	0	0	0	0	1	0	0	1	1	4
BTN3A1	0	0	0	0	0	0	1	0	0	0	0	0	0	0	0	0	0	0	0	0	0	0	0	0	0	1	0	0	0	1	3
BTN3A2	0	0	0	0	0	0	1	0	0	0	0	0	0	0	0	0	0	0	0	0	0	0	0	0	0	0	0	0	0	0	1
BTRC	0	0	0	0	1	1	0	0	0	0	0	0	0	0	0	0	0	0	0	0	0	0	0	0	0	0	0	0	1	1	4
BUB1	0	0	0	0	0	0	0	0	0	0	0	0	0	0	0	0	0	0	0	0	0	0	0	0	0	0	0	0	0	1	1
BUB1B-PAK6	0	0	0	0	0	0	0	0	0	0	0	0	0	0	0	0	0	0	0	0	0	0	0	0	0	0	0	0	0	0	0
BUD23	0	0	0	0	0	0	1	0	0	0	0	0	0	0	0	0	0	0	0	0	0	0	0	0	0	0	0	0	0	0	1
BVES	0	0	0	0	1	0	0	1	0	0	1	1	0	0	0	0	0	0	1	1	0	0	0	0	0	0	0	0	0	1	7
BZRAP1	0	0	0	0	0	0	0	0	0	0	0	0	0	0	0	0	0	0	0	0	0	0	0	0	0	0	0	0	0	1	1
BZW1	0	0	1	1	1	1	0	1	0	0	0	1	0	0	0	0	0	1	0	0	0	0	0	0	0	0	0	0	0	0	7
BZW2	0	0	1	1	0	0	0	0	0	0	0	0	0	0	0	0	0	0	0	0	0	0	0	0	0	0	0	0	0	1	3
C10orf10	0	0	0	0	0	0	0	0	0	0	0	0	0	0	0	0	0	0	0	0	0	0	0	0	0	0	0	0	0	1	1
C10orf105	0	0	0	0	0	0	0	0	0	0	0	0	0	0	0	0	0	0	0	0	1	0	0	0	1	1	0	0	0	1	4
C10orf107	0	0	0	0	0	0	0	1	0	0	0	0	0	0	0	0	0	0	0	0	0	0	0	0	0	0	0	0	0	0	1
C10orf118	0	0	0	0	0	0	0	0	0	0	0	0	0	1	0	0	0	0	0	0	0	0	0	0	0	0	0	0	0	0	1
C10orf12	0	0	0	0	0	0	0	0	0	1	0	0	0	0	0	1	0	0	0	0	0	0	0	0	0	0	0	0	0	0	2
C10orf126	0	1	0	0	0	0	0	0	0	0	0	0	0	0	0	0	0	0	0	0	0	0	0	0	0	0	0	0	0	0	1
C10orf131	0	0	0	0	0	0	0	0	0	0	0	0	0	0	0	0	0	0	0	0	0	1	0	0	0	0	0	0	0	0	1
C10orf137	0	0	0	0	0	0	0	0	0	0	0	0	0	0	0	1	0	1	0	0	0	0	0	0	0	0	0	0	0	0	2
C10orf25	0	0	0	0	0	0	0	0	0	0	0	0	0	0	0	0	0	0	0	0	0	0	0	0	0	0	1	0	0	1	2
C10orf32	0	0	0	0	0	0	0	0	0	0	0	0	0	0	0	0	0	0	0	0	0	1	0	0	0	0	0	0	0	0	1
C10orf53	0	0	0	0	0	0	0	0	0	0	0	0	0	0	0	0	0	0	0	0	0	0	0	0	0	0	0	0	0	1	1
C10orf54	0	0	0	0	0	0	0	0	0	0	0	0	0	0	0	0	0	0	0	0	0	1	0	0	0	1	0	0	0	1	3
C10orf55	0	0	0	0	0	0	0	0	0	0	0	0	0	0	0	0	0	0	1	0	0	0	0	0	0	0	0	0	0	1	2
C10orf67	0	0	0	0	0	0	0	0	0	0	0	0	0	0	0	0	0	0	1	0	1	0	0	0	0	0	0	0	0	0	2
C10orf71	0	0	0	0	0	0	0	0	0	0	0	0	0	0	0	0	0	0	0	0	0	0	0	0	0	0	0	0	0	0	0
C10orf76	0	0	0	0	0	1	0	0	0	0	0	0	0	0	0	0	0	0	0	0	0	0	0	0	0	0	0	0	0	1	2
C10orf90	0	0	0	0	0	0	0	0	0	0	0	0	0	0	0	0	0	0	0	0	0	0	0	0	0	0	0	0	0	1	1
C10orf95	0	0	0	0	0	0	0	0	0	0	0	0	0	0	0	0	0	0	0	0	0	0	0	0	0	0	0	0	0	1	1
C10orf99	0	0	0	0	0	0	0	0	0	0	0	0	0	0	0	0	0	0	0	0	0	0	0	0	0	0	0	0	1	1	2
C11orf24	0	0	0	0	1	1	0	0	0	0	0	0	1	1	0	0	0	0	0	0	0	0	0	0	0	0	0	0	0	0	4
C11orf30	0	0	0	0	0	0	0	1	0	0	0	0	0	0	0	0	0	0	0	1	0	0	0	0	0	0	0	1	0	0	3
C11orf44	0	0	0	0	0	0	0	0	0	0	1	0	0	0	0	0	0	0	0	0	0	0	0	0	0	0	0	0	1	1	3
C11orf45	0	0	0	0	0	0	0	0	0	0	0	0	0	0	0	0	0	0	0	0	0	0	0	0	0	0	0	0	0	1	1
C11orf49	0	0	0	0	0	0	0	0	0	0	1	0	0	0	0	0	0	0	0	0	0	0	0	0	0	0	0	0	0	0	1
C11orf53	0	0	0	0	1	0	0	0	0	0	0	0	0	0	0	0	0	0	0	0	0	0	0	0	0	0	0	0	0	0	1
C11orf54	0	0	0	0	0	0	0	0	0	0	0	0	0	0	0	0	0	0	1	0	0	0	0	0	0	0	0	0	0	1	2
C11orf57	0	1	0	1	0	0	0	0	0	0	0	0	0	0	0	0	0	0	0	1	0	0	0	0	0	1	0	0	0	0	4
C11orf58	0	0	0	0	0	0	1	0	0	0	0	0	0	0	0	0	1	0	0	0	0	0	0	0	0	0	0	0	1	1	4
C11orf68	0	0	0	0	1	1	0	0	0	0	0	0	0	0	0	0	0	0	0	0	0	0	0	0	0	0	0	0	0	0	2
C11orf72	0	0	0	0	0	0	0	0	0	0	0	0	0	0	0	0	0	0	0	0	0	0	0	0	0	0	0	0	0	1	1
C11orf82	0	0	0	0	0	0	0	1	0	0	0	0	0	0	0	0	0	0	0	0	0	0	0	0	0	0	0	0	0	0	1
C11orf83	0	0	0	0	0	0	0	0	0	0	0	0	0	0	0	0	0	0	0	0	0	0	0	0	0	0	0	0	0	1	1
C11orf84	0	0	0	1	0	0	0	0	0	0	0	0	0	0	0	0	0	1	0	0	0	0	0	0	0	0	0	0	0	1	3
C11orf85	0	0	0	0	0	0	0	0	0	0	0	0	0	0	0	0	0	0	0	0	0	0	0	0	0	0	0	0	0	1	1
C11orf87	0	0	0	0	0	0	0	0	0	1	0	0	0	1	0	0	0	1	1	1	0	0	0	0	0	0	0	1	1	1	8
C11orf95	0	0	0	0	0	0	0	0	0	0	0	0	0	0	0	0	0	0	0	0	0	0	0	0	0	0	0	0	0	0	0
C12orf36	0	0	0	0	0	0	0	0	0	0	0	0	0	0	0	0	0	0	0	0	0	0	0	0	0	0	0	0	0	1	1
C12orf40	0	0	0	0	0	0	0	0	0	0	0	0	0	0	0	0	0	0	1	0	0	0	0	0	0	0	0	0	0	0	1
C12orf43	0	0	0	0	0	0	0	0	0	0	0	1	0	0	0	0	0	0	0	0	0	0	0	0	0	0	0	0	0	1	2
C12orf49	1	0	0	0	0	1	0	0	0	0	0	0	0	0	0	0	0	1	0	0	0	1	0	0	0	0	0	0	0	1	5
C12orf52	0	0	0	0	0	0	0	0	0	0	0	0	0	0	0	0	0	0	0	0	0	1	0	0	0	0	0	0	0	1	2
C12orf60	0	0	0	0	0	0	0	0	0	0	0	0	0	0	0	0	0	0	0	0	1	0	0	0	0	0	0	0	0	0	1
C12orf73	0	0	0	0	0	0	0	0	0	0	0	0	0	0	0	0	0	1	0	0	0	1	0	0	0	0	0	0	0	0	2
C12orf76	0	0	0	0	1	0	0	0	0	0	0	0	0	0	0	0	0	0	0	0	0	0	0	0	0	0	0	0	0	0	1
C13orf35	0	0	0	0	0	0	0	0	0	0	0	0	0	0	0	0	0	0	0	0	0	0	0	0	0	0	0	0	0	1	1
C13orf45	0	0	0	0	0	0	0	0	0	0	0	0	0	0	0	0	0	0	0	0	0	0	0	0	0	0	0	0	0	1	1
C14orf1	0	0	0	0	0	1	0	0	0	0	0	0	0	0	0	0	0	0	0	0	0	0	0	0	0	0	0	0	0	0	1
C14orf132	1	0	0	0	0	0	0	0	0	0	0	0	0	0	0	0	0	0	0	0	0	0	0	0	0	0	0	0	0	1	2
C14orf142	0	0	0	0	0	0	0	0	0	0	0	0	0	0	0	0	0	0	0	0	0	0	0	0	0	0	0	0	0	1	1
C14orf177	0	0	0	0	0	0	0	0	0	0	0	0	0	0	0	0	0	0	0	0	0	0	0	0	0	0	0	0	0	1	1
C14orf180	0	0	0	0	1	0	0	0	0	0	1	0	0	0	0	0	0	0	0	0	0	0	0	0	0	0	0	0	0	0	2
C14orf23	0	0	0	0	0	0	0	0	0	0	0	0	0	0	0	0	0	0	0	0	0	0	0	0	0	0	0	0	0	1	1
C14orf28	0	0	1	1	0	0	1	1	0	0	0	0	0	0	0	0	0	0	0	0	0	0	0	0	0	0	0	0	0	0	4
C14orf37	0	0	0	0	0	0	0	0	0	0	0	0	0	0	0	1	0	0	0	0	0	0	0	0	0	0	0	0	0	0	1
C14orf93	0	0	0	0	0	0	0	0	0	0	0	0	0	0	0	0	1	1	0	0	0	0	0	0	0	0	0	0	0	0	2
C15orf27	0	0	0	0	0	0	0	0	0	0	0	0	0	0	0	0	0	1	0	0	0	0	0	0	0	0	0	0	0	0	1
C15orf37	0	0	0	0	0	0	0	0	0	0	0	0	0	0	0	0	0	0	0	0	0	0	0	0	0	0	0	0	0	1	1
C15orf38	0	0	0	0	0	0	0	0	0	0	0	0	0	0	0	0	0	0	0	0	0	0	0	0	0	0	0	0	0	1	1
C15orf38-AP3S2	0	0	0	0	0	0	0	0	0	0	0	0	0	0	0	0	0	0	0	0	0	0	0	0	0	0	0	0	0	0	0
C15orf39	0	0	1	1	0	0	0	0	0	0	0	0	0	0	0	0	0	0	0	0	0	0	0	0	1	1	0	0	0	0	4
C15orf40	0	0	0	0	1	0	0	0	0	0	0	0	0	0	0	0	0	0	0	0	0	0	0	0	0	0	1	0	1	0	3
C15orf41	0	0	1	1	0	0	1	0	0	0	0	0	0	0	0	0	0	0	0	0	0	0	0	0	0	0	0	0	1	1	5
C15orf43	0	0	0	0	0	0	0	0	0	0	0	0	0	0	0	0	0	0	0	0	0	0	0	0	0	0	0	0	0	1	1
C15orf53	0	0	0	0	0	0	0	0	0	0	0	0	0	0	0	0	0	0	0	0	0	0	0	0	0	0	0	0	0	0	0
C15orf56	0	0	0	0	0	0	0	0	0	0	0	0	0	0	0	0	0	0	0	0	0	0	0	0	0	0	0	0	1	1	2
C15orf57	0	0	0	0	0	0	0	0	0	0	0	0	0	0	0	0	0	0	0	0	0	0	0	0	0	0	0	0	0	1	1
C15orf61	0	0	0	0	0	1	0	1	0	0	0	0	0	0	0	1	0	0	0	0	0	0	0	0	0	0	0	0	0	1	4
C15orf62	1	0	0	0	0	0	0	0	0	0	0	0	0	0	0	0	0	0	0	0	0	0	0	0	0	0	0	0	0	0	1
C16orf45	0	0	0	0	0	0	0	0	0	0	0	0	0	0	0	0	0	0	0	0	0	0	0	0	0	0	0	0	0	1	1
C16orf46	0	0	0	0	0	0	0	0	0	0	0	0	0	0	0	0	0	0	0	0	0	0	0	0	0	0	0	0	1	0	1
C16orf47	0	1	0	0	0	0	0	0	0	0	0	0	0	0	0	0	0	0	0	0	0	0	0	0	0	0	0	0	0	1	2
C16orf52	0	0	0	1	0	1	0	1	0	1	0	0	0	1	0	0	0	1	0	0	0	0	0	0	0	0	0	0	0	0	6
C16orf54	0	0	0	0	0	0	0	0	0	0	0	0	0	0	0	0	0	0	0	0	0	0	0	0	0	0	0	0	1	1	2
C16orf58	0	0	0	0	0	0	0	0	0	0	0	0	0	0	0	0	0	0	0	0	0	0	0	0	0	0	0	0	1	1	2
C16orf59	0	0	0	0	0	0	0	0	0	0	0	1	0	0	0	0	0	0	0	0	0	0	0	0	0	0	0	0	0	1	2
C16orf70	0	0	0	0	0	0	1	1	0	0	0	0	0	0	1	1	0	0	0	0	1	1	0	0	0	0	0	0	0	0	6
C16orf72	0	0	0	0	1	1	1	1	0	0	0	0	1	0	0	0	0	0	1	1	0	0	0	0	0	0	0	0	0	0	7
C16orf80	0	0	0	0	0	0	0	0	0	0	0	0	0	0	0	0	0	0	0	0	0	0	0	0	0	0	0	0	0	1	1
C16orf82	0	0	0	0	0	0	0	0	0	0	0	0	0	0	0	0	1	0	0	0	0	0	0	0	0	0	0	0	0	0	1
C16orf87	0	0	0	0	0	0	0	0	0	0	0	0	0	1	0	0	0	0	0	1	0	0	0	0	0	0	0	1	0	1	4
C16orf89	0	0	0	0	0	0	0	0	0	0	0	0	0	0	0	0	0	0	0	0	0	0	0	0	0	0	0	0	0	1	1
C16orf92	0	0	0	0	0	0	0	0	0	0	0	0	0	0	0	0	0	0	0	0	0	0	0	0	0	0	0	0	1	1	2
C17orf100	0	0	0	0	0	0	0	0	0	0	0	1	0	0	0	0	0	0	0	0	0	0	0	0	0	0	0	0	0	1	2
C17orf102	1	0	0	0	0	0	0	0	0	1	0	0	0	0	0	0	0	0	0	0	0	0	0	0	1	0	1	0	0	1	5
C17orf103	0	0	0	0	0	0	0	0	0	0	0	0	0	0	0	1	0	0	0	1	0	0	0	0	0	1	0	0	0	1	4
C17orf107	0	0	0	0	0	0	0	0	0	0	0	0	0	0	0	0	0	0	0	0	0	0	0	0	0	0	0	0	0	1	1
C17orf49	0	0	0	0	0	0	0	0	0	0	1	0	0	0	0	0	0	0	0	0	0	0	0	0	0	0	0	0	0	0	1
C17orf51	0	0	0	0	0	0	0	0	0	0	0	0	0	0	0	0	1	0	0	0	0	0	0	0	1	0	0	0	0	1	3
C17orf58	0	0	0	0	0	0	0	0	0	0	0	0	0	0	0	0	0	0	0	0	0	0	0	0	0	0	0	0	0	0	0
C17orf59	0	0	0	0	0	1	0	0	0	0	0	0	0	0	0	0	0	0	0	0	0	0	0	0	0	1	0	0	0	1	3
C17orf62	0	0	0	0	0	0	0	0	0	0	0	0	0	0	0	0	0	0	0	0	0	0	0	0	0	0	0	0	0	1	1
C17orf70	0	0	0	0	0	0	0	0	0	0	0	0	0	0	0	0	0	0	0	0	0	0	0	0	0	0	0	0	0	1	1
C17orf72	0	0	0	0	0	0	0	0	0	0	0	0	0	0	0	0	0	0	0	0	0	0	0	0	0	0	0	0	0	1	1
C17orf75	0	0	0	0	0	0	0	0	1	1	1	0	0	0	0	0	0	0	0	0	0	0	0	0	0	0	0	0	0	0	3
C17orf78	0	0	0	0	0	0	0	0	0	0	1	0	0	0	0	0	0	0	0	0	0	0	0	0	0	0	0	0	0	0	1
C17orf82	0	0	0	0	0	0	0	0	0	0	0	0	0	0	0	0	0	0	0	0	0	0	0	0	0	0	0	0	0	1	1
C17orf85	0	0	0	1	0	1	0	0	0	0	0	1	0	0	0	0	0	1	0	0	0	0	0	0	0	0	0	1	0	1	6
C17orf96	0	0	0	0	0	0	0	0	0	0	0	0	0	0	0	0	0	1	0	0	0	0	0	0	0	0	0	0	0	1	2
C18orf21	0	0	1	0	0	0	0	0	0	0	0	0	0	0	0	0	0	0	0	0	0	0	0	0	0	0	0	0	0	0	1
C18orf25	0	0	0	0	0	0	0	0	0	0	0	0	1	1	1	1	0	0	0	0	0	0	0	0	0	0	0	0	0	0	4
C18orf32	0	0	0	0	0	0	0	0	0	0	0	0	0	0	0	0	0	0	0	0	0	0	0	0	0	0	0	0	0	1	1
C18orf42	0	0	0	0	0	0	0	0	0	0	0	0	0	0	0	0	0	0	0	1	0	0	0	0	0	0	0	0	0	0	1
C18orf54	0	0	0	0	0	0	0	0	0	0	0	0	0	0	0	0	0	0	0	0	1	0	0	0	1	0	0	0	0	0	2
C18orf65	0	0	0	0	0	0	0	0	0	0	0	0	0	0	0	0	1	0	0	0	0	0	0	0	0	0	0	0	0	0	1
C19orf12	0	0	0	0	0	0	0	0	0	0	0	0	1	0	0	0	0	0	0	0	0	0	0	0	0	0	0	0	0	0	1
C19orf24	0	0	0	0	0	0	0	0	0	0	0	0	0	0	0	0	0	0	0	0	0	0	0	0	0	0	0	0	0	1	1
C19orf25	0	0	0	0	0	0	0	0	0	0	0	0	0	0	0	0	1	0	0	0	0	0	0	0	0	0	0	0	0	1	2
C19orf26	0	0	0	1	0	0	0	0	0	0	0	0	0	0	0	0	0	0	0	0	0	1	0	0	0	0	0	0	0	0	2
C19orf38	0	0	0	0	0	0	0	0	0	0	0	0	0	0	0	0	0	0	0	0	0	0	0	0	1	1	0	0	0	0	2
C19orf43	0	0	0	0	0	0	0	0	0	0	0	0	0	0	0	0	0	0	0	0	0	0	0	0	0	0	0	0	0	1	1
C19orf44	1	0	0	0	0	0	0	0	0	0	0	0	0	0	0	0	0	0	0	0	0	0	0	0	0	0	0	0	0	0	1
C19orf47	0	0	1	1	0	0	0	0	0	0	0	0	0	0	0	0	0	0	0	0	0	0	0	0	0	0	0	0	0	0	2
C19orf54	0	0	0	0	0	0	0	0	0	0	0	0	0	0	0	0	0	0	0	0	0	0	0	0	1	1	0	0	0	0	2
C19orf57	0	0	0	0	0	0	0	0	0	0	0	0	0	0	0	0	0	0	0	0	0	0	0	0	0	0	0	0	0	1	1
C19orf60	0	0	0	0	0	0	0	0	0	0	0	0	0	0	0	0	0	0	0	0	0	0	0	0	0	0	0	0	0	1	1
C19orf66	0	0	0	0	0	0	0	0	0	0	0	0	0	0	1	0	0	0	0	0	0	0	0	0	0	0	0	0	0	0	1
C19orf77	0	0	0	0	0	0	0	0	0	0	0	0	0	0	0	0	0	0	0	0	0	0	0	0	0	0	0	0	0	1	1
C19orf81	0	0	0	0	0	0	0	0	0	0	0	0	0	0	0	0	0	1	0	0	0	0	0	0	0	0	0	0	0	0	1
C19orf84	0	0	1	0	0	0	0	0	0	0	0	0	0	0	0	0	0	0	0	0	0	0	0	0	0	0	0	0	0	0	1
C1GALT1	1	1	1	1	0	0	0	0	0	0	0	0	0	0	1	1	0	1	0	0	1	1	0	0	0	0	0	0	0	0	9
C1orf106	0	0	0	0	0	0	0	0	0	0	0	1	0	0	0	0	0	0	0	0	0	0	0	0	0	0	0	0	0	0	1
C1orf109	0	0	0	0	0	0	0	0	0	0	0	0	0	0	0	0	0	0	0	0	0	0	0	0	0	1	0	0	0	0	1
C1orf112	0	0	0	0	0	0	0	0	0	1	0	0	0	0	0	0	0	0	0	0	0	0	0	0	0	0	0	0	0	0	1
C1orf116	0	0	0	0	0	0	0	0	0	0	0	0	0	0	0	0	0	0	0	0	0	0	0	0	1	0	0	0	0	0	1
C1orf131	0	0	0	0	0	0	0	0	0	0	0	1	0	0	0	0	0	0	0	0	0	0	0	0	0	0	0	0	0	0	1
C1orf143	0	0	0	0	0	0	0	0	0	0	0	0	0	0	0	0	0	0	0	0	0	0	0	0	0	0	0	0	0	1	1
C1orf147	0	0	0	1	0	0	0	0	0	0	0	0	0	0	0	0	0	0	0	0	0	0	0	0	0	0	0	0	0	1	2
C1orf159	0	0	0	0	0	0	0	0	0	0	0	0	0	0	0	0	0	0	0	0	0	0	0	0	0	0	0	0	0	1	1
C1orf168	0	0	0	0	0	0	0	0	0	0	0	1	0	0	0	0	0	0	0	0	0	0	0	0	0	0	0	0	0	0	1
C1orf172	0	0	0	0	0	0	0	0	0	0	0	0	0	0	0	0	0	0	0	0	0	0	0	0	0	0	0	0	0	1	1
C1orf173	0	0	0	0	0	0	0	0	0	0	0	0	0	0	0	0	0	1	0	0	0	0	0	0	0	0	0	0	0	0	1
C1orf198	0	0	0	0	0	0	0	0	0	0	0	0	0	0	0	0	0	0	0	0	0	1	0	0	0	0	0	0	0	0	1
C1orf21	0	0	0	0	1	1	0	0	0	0	1	0	0	0	0	0	1	1	0	1	0	0	0	0	0	0	0	0	0	1	7
C1orf210	0	0	0	0	0	0	0	0	0	0	0	0	0	0	0	0	0	0	0	0	0	1	0	0	1	1	0	0	0	0	3
C1orf226	0	0	0	0	1	0	0	0	0	0	0	0	0	0	0	0	0	0	0	1	0	0	0	0	0	0	0	0	1	1	4
C1orf35	0	0	0	0	0	0	0	0	0	0	0	0	0	0	0	0	0	0	0	0	0	0	0	0	0	0	0	0	0	1	1
C1orf52	0	0	0	0	0	0	0	0	0	0	0	0	0	0	0	0	1	1	0	0	0	0	0	0	0	0	0	1	0	1	4
C1orf53	0	0	0	0	0	0	0	0	0	0	0	0	0	0	1	0	0	0	0	0	0	0	0	0	0	0	0	0	0	0	1
C1orf63	0	0	0	0	0	0	0	1	0	0	0	0	0	0	0	0	0	0	0	0	0	0	0	0	0	0	0	0	0	0	1
C1orf74	0	0	0	0	0	0	0	0	0	0	0	0	0	0	0	0	0	0	0	0	0	0	0	0	1	0	0	0	0	0	1
C1orf94	0	0	0	0	0	0	0	0	0	0	0	0	0	0	1	0	0	0	0	0	0	0	0	0	0	0	0	0	1	1	3
C1orf95	0	1	0	0	0	0	0	0	0	0	0	0	0	0	0	0	0	0	0	0	0	0	0	0	0	0	0	0	0	1	2
C1QBP	0	0	0	0	0	0	0	0	0	0	0	0	0	0	0	0	0	0	0	0	0	0	0	0	0	0	0	0	0	1	1
C1QC	0	0	0	0	0	0	0	0	0	0	0	0	0	0	0	0	0	0	0	0	0	0	0	0	0	0	0	0	0	1	1
C1QL2	0	0	0	0	0	0	0	0	0	0	0	0	0	0	0	0	0	0	0	0	0	0	0	0	0	0	0	0	0	1	1
C1QL3	0	0	0	0	1	1	0	0	0	0	0	0	0	0	0	0	0	0	0	0	0	0	0	0	0	0	0	0	0	0	2
C1QL4	0	0	0	0	0	0	0	0	0	0	0	0	0	0	0	0	1	0	0	0	0	0	0	0	0	0	0	0	0	0	1
C1QTNF2	0	0	0	0	0	0	0	0	0	0	0	0	0	0	0	0	0	0	0	0	0	0	0	0	0	0	0	0	0	1	1
C1QTNF6	0	0	0	0	0	0	0	0	0	0	0	0	0	0	0	0	0	0	1	1	0	0	0	0	0	0	0	0	1	1	4
C1QTNF9	0	0	0	0	0	0	0	0	0	0	0	0	0	0	0	0	0	0	0	0	0	0	0	0	0	0	0	0	0	1	1
C1QTNF9B	0	0	0	0	0	0	0	0	0	0	0	0	0	0	0	0	0	0	0	0	0	0	0	0	0	0	0	0	0	1	1
C1RL	0	0	0	0	0	0	0	0	0	0	0	0	0	0	0	0	0	0	0	0	0	0	0	0	0	0	0	0	0	1	1
C1S	0	0	0	0	0	0	0	0	0	0	0	0	0	0	1	0	0	0	0	0	0	0	0	0	0	0	0	0	0	0	1
C2	0	0	1	0	0	0	0	0	0	0	0	0	0	0	0	0	0	0	0	0	0	0	0	0	0	0	0	0	0	0	1
C20orf112	0	1	0	1	0	1	0	0	0	0	0	1	0	1	0	0	0	0	0	1	0	0	0	0	0	1	0	0	0	1	8
C20orf144	0	0	0	0	0	0	0	0	0	0	0	0	0	0	0	0	0	0	0	0	0	0	0	0	0	0	0	0	0	1	1
C20orf194	0	0	1	1	0	1	0	0	0	0	0	0	1	1	0	0	1	1	0	0	1	1	0	0	0	0	0	0	0	1	10
C20orf196	0	0	0	0	0	0	0	0	0	0	0	0	0	0	0	0	0	0	0	0	0	0	0	0	0	0	0	0	0	1	1
C20orf24	0	0	0	0	0	0	0	0	0	0	0	0	0	0	0	1	0	0	0	0	0	0	0	0	0	0	0	0	0	0	1
C20orf96	0	0	0	0	0	0	0	0	0	0	0	0	0	0	0	0	0	0	0	0	0	0	0	0	0	0	0	0	0	1	1
C21orf119	0	0	0	0	0	0	0	0	0	0	0	0	0	0	0	0	0	0	0	0	0	0	0	0	0	0	0	0	0	1	1
C21orf128	0	0	0	0	0	0	0	0	0	0	0	0	0	0	0	0	0	0	0	0	0	0	0	0	0	0	0	0	0	1	1
C21orf58	0	0	0	0	0	0	1	0	0	0	0	0	0	0	0	0	0	0	0	0	0	0	0	0	0	0	0	0	0	0	1
C21orf62	0	0	0	0	0	0	0	0	0	0	0	0	0	0	0	0	0	0	0	0	0	0	0	0	0	0	0	0	0	1	1
C21orf67	0	0	0	0	0	0	0	0	0	0	0	0	0	0	0	0	0	0	0	0	0	0	0	0	0	0	0	0	0	1	1
C21orf91	0	0	0	0	0	0	0	0	0	0	0	0	1	1	0	0	0	0	1	1	1	0	0	0	0	0	1	0	0	0	6
C22orf23	0	0	0	0	0	0	0	0	0	0	0	0	0	0	0	0	0	0	0	0	0	0	0	0	0	0	0	0	0	0	0
C22orf24	1	0	0	0	0	0	0	0	0	0	0	0	0	0	0	0	0	0	0	0	1	0	0	0	0	0	0	0	0	0	2
C22orf26	0	0	0	0	0	0	0	0	0	0	0	0	0	0	0	0	0	0	0	0	0	0	0	0	0	0	0	0	0	1	1
C22orf29	0	0	0	0	0	0	0	0	0	0	0	0	0	0	0	0	0	1	0	0	0	0	0	0	0	0	0	0	0	1	2
C22orf39	0	0	0	0	0	0	0	0	0	0	0	0	0	0	0	0	0	0	0	0	0	0	0	0	0	0	0	0	0	1	1
C2CD2	0	0	0	0	0	0	1	1	0	0	0	0	0	0	0	0	1	1	0	0	0	0	0	0	0	0	0	0	0	0	4
C2CD2L	0	0	0	0	0	0	0	0	0	0	0	0	0	0	1	1	0	0	0	0	0	0	0	0	0	0	0	0	0	1	3
C2CD4A	0	0	0	0	0	0	1	0	0	0	0	0	0	0	0	0	1	1	1	0	0	0	0	0	0	0	0	0	0	0	4
C2CD4B	1	0	0	0	0	0	0	0	0	0	0	0	0	0	0	0	0	0	0	0	0	0	0	0	0	0	0	0	0	0	1
C2CD4C	0	0	0	0	0	0	0	0	0	0	0	0	1	1	0	0	0	0	0	0	0	0	0	0	0	0	0	0	1	1	4
C2CD5	1	1	0	0	0	0	0	0	0	0	0	0	0	0	1	1	0	0	0	0	0	0	0	0	0	0	0	0	0	0	4
C2CD6	0	0	0	0	0	0	0	0	0	0	0	0	0	0	0	0	0	0	0	0	0	0	0	0	0	0	0	0	0	0	0
C2orf15	0	0	0	0	0	0	0	0	0	0	0	0	0	0	0	0	0	0	0	0	0	0	0	0	0	0	0	0	0	0	0
C2orf42	0	0	0	0	1	1	0	0	0	0	0	0	0	0	0	0	0	0	0	0	0	0	0	0	0	0	0	0	0	0	2
C2orf43	0	0	0	0	0	0	0	0	0	0	0	0	0	0	0	0	0	0	0	0	0	0	0	0	0	0	0	0	0	1	1
C2orf48	0	0	0	0	0	0	0	0	0	0	0	0	0	0	0	0	0	0	0	0	0	0	0	0	0	0	0	0	0	1	1
C2orf49	0	0	0	0	0	0	0	0	0	0	0	0	0	0	0	0	0	0	0	0	0	0	0	0	0	0	1	0	0	0	1
C2orf50	0	0	0	0	0	0	0	0	0	0	0	0	0	0	0	0	0	0	0	0	0	0	0	0	0	0	0	0	0	1	1
C2orf54	0	0	0	0	0	0	0	0	0	0	0	0	0	0	0	0	0	0	0	0	0	0	0	0	0	0	0	0	0	1	1
C2orf68	1	1	0	0	0	0	0	0	0	0	0	0	0	0	0	0	0	0	1	0	0	0	0	0	0	0	0	0	0	0	3
C2orf69	1	1	0	0	0	0	1	1	0	0	0	0	1	1	0	0	0	0	0	0	0	1	0	0	0	0	0	0	0	0	7
C2orf71	0	0	0	0	0	0	0	0	0	0	0	0	0	0	0	0	0	0	0	0	0	1	0	0	0	0	0	0	0	1	2
C2orf72	0	0	0	0	1	1	0	0	0	0	1	0	0	0	1	0	0	0	0	0	1	1	0	0	0	0	0	0	0	1	7
C2orf73	0	0	0	0	0	0	0	0	0	0	0	0	0	0	0	0	0	0	0	0	1	0	0	0	0	0	0	0	1	1	3
C2orf82	0	0	0	0	0	0	0	0	0	0	0	0	0	0	0	0	0	0	0	0	0	0	0	0	0	0	0	0	0	1	1
C2orf83	0	0	0	0	0	0	0	0	0	0	0	0	0	0	0	0	0	0	0	0	0	0	0	0	0	0	0	0	0	0	0
C2orf88	0	0	0	1	0	0	0	0	0	0	0	0	0	0	0	0	0	0	0	1	0	0	0	0	0	1	0	0	0	0	3
C2orf91	1	0	0	0	0	0	0	0	0	0	0	0	0	0	0	0	0	0	0	0	0	0	0	0	0	0	0	0	0	1	2
C3	0	0	0	0	0	0	0	0	0	0	0	0	0	0	0	0	0	0	0	0	0	0	0	0	0	0	0	0	0	1	1
C3orf14	0	0	0	0	0	0	0	0	0	0	0	0	0	0	0	0	0	0	0	0	0	0	0	0	0	0	0	1	0	0	1
C3orf20	0	0	0	0	0	0	0	0	0	0	0	0	0	0	0	0	0	0	0	0	0	0	0	0	0	0	0	0	0	1	1
C3orf27	0	0	0	0	0	1	0	0	0	0	0	0	0	0	0	0	0	0	0	0	0	0	0	0	0	0	0	0	0	1	2
C3orf35	0	0	0	0	0	0	1	0	0	0	0	0	0	0	0	0	0	0	0	0	0	0	0	0	0	0	0	0	0	0	1
C3orf38	0	0	0	0	0	0	1	1	0	0	0	0	0	0	0	0	0	0	0	0	0	0	0	0	0	0	0	1	0	0	3
C3orf52	0	0	0	1	0	0	0	0	0	0	0	0	0	0	0	0	0	0	0	0	0	0	0	0	0	0	0	0	0	1	2
C3orf56	0	0	0	0	0	0	0	0	0	0	0	0	0	0	0	0	0	0	0	0	0	0	0	0	0	0	0	0	1	1	2
C3orf58	0	0	0	0	0	0	0	0	0	0	0	0	0	0	0	0	0	0	0	0	0	0	0	0	0	0	0	0	0	0	0
C3orf62	0	0	0	0	0	0	0	0	0	0	0	0	0	0	0	0	0	0	0	0	0	0	0	0	1	0	0	0	0	0	1
C3orf65	0	0	0	0	0	0	0	0	0	0	0	1	0	0	0	0	0	0	0	0	0	0	0	0	0	0	0	0	0	0	1
C3orf70	0	0	0	0	0	0	1	1	0	0	0	0	0	0	0	0	0	0	0	0	0	0	0	0	0	0	0	0	0	1	3
C3orf72	0	0	0	0	0	0	0	0	0	0	0	0	0	0	0	0	0	0	0	0	0	0	0	0	0	0	0	0	0	1	1
C3orf80	1	0	0	0	0	0	0	0	0	0	0	0	0	0	0	0	0	0	0	0	0	0	0	0	1	0	0	0	1	1	4
C4orf19	1	0	0	0	0	0	0	0	0	0	0	0	0	0	0	0	0	0	0	0	0	0	0	0	0	1	0	0	0	0	2
C4orf26	0	0	0	0	0	0	0	0	0	0	0	0	0	0	0	0	0	0	0	0	0	0	0	0	0	0	0	0	0	1	1
C4orf29	0	0	0	0	0	0	0	0	0	0	0	0	0	0	0	0	0	0	0	1	0	0	0	0	0	0	0	0	0	0	1
C4orf32	0	0	0	0	0	0	0	0	0	0	0	0	0	0	0	0	0	0	0	1	0	0	0	0	0	0	0	0	0	1	2
C4orf33	0	0	0	0	0	0	0	0	0	0	0	0	0	0	0	0	0	0	0	0	0	0	0	0	0	0	0	0	0	1	1
C4orf40	0	0	0	0	0	0	0	0	0	0	0	0	0	0	0	0	0	0	0	0	0	0	0	0	0	0	0	0	0	1	1
C4orf46	0	0	0	0	0	0	0	0	0	0	0	0	0	0	0	0	0	0	0	0	0	0	0	0	0	0	0	0	0	1	1
C5	0	0	0	0	0	0	0	0	0	0	0	0	0	0	0	0	0	0	0	0	0	0	0	0	0	0	0	0	1	1	2
C5AR1	0	0	0	0	0	0	0	0	0	0	0	0	0	0	0	0	0	0	0	0	0	0	0	0	0	0	0	0	1	1	2
C5orf15	0	0	0	0	0	0	0	0	0	0	0	0	0	0	0	0	0	0	1	1	0	0	0	0	0	0	0	0	0	1	3
C5orf22	1	0	0	0	0	0	0	0	0	0	0	0	0	0	0	0	0	0	0	0	1	0	0	0	0	0	0	0	0	0	2
C5orf24	0	0	0	0	0	0	0	0	0	0	0	0	1	1	0	0	0	0	1	1	0	0	0	0	0	0	0	0	0	1	5
C5orf30	0	0	0	0	0	0	0	0	0	0	0	0	1	1	0	0	0	0	1	0	1	1	0	0	0	0	0	0	0	0	5
C5orf38	0	0	0	0	0	0	0	0	0	0	0	0	0	0	0	0	0	0	0	0	0	0	0	0	0	0	0	0	1	1	2
C5orf42	0	0	0	0	0	0	0	0	0	0	0	0	0	0	0	0	0	0	0	0	0	0	0	0	0	0	0	0	0	1	1
C5orf49	0	0	0	0	0	0	0	0	0	0	0	0	0	0	0	0	0	0	0	0	0	0	0	0	0	0	0	0	0	0	0
C5orf51	1	1	1	1	0	0	0	0	0	0	0	0	0	0	0	0	0	0	0	0	0	0	0	0	0	0	0	0	0	0	4
C5orf55	0	0	0	0	0	0	0	0	0	0	0	0	0	0	0	0	0	0	0	0	0	0	0	0	0	0	0	0	0	1	1
C5orf58	0	0	0	0	0	0	0	0	1	0	0	0	0	0	0	0	0	0	0	0	0	0	0	0	0	0	0	0	0	0	1
C5orf63	0	0	0	0	1	0	0	0	0	0	0	0	1	0	0	0	1	0	0	0	0	0	0	0	0	0	0	0	0	0	3
C5orf64	0	0	0	0	1	0	0	0	0	0	0	0	0	0	0	0	0	0	0	0	0	0	0	0	0	0	0	0	0	0	1
C6	0	0	0	0	0	0	0	0	0	0	0	0	0	0	0	0	0	0	0	0	0	0	0	0	0	0	0	0	0	1	1
C6orf106	0	0	0	0	0	0	0	0	0	0	0	0	0	0	0	0	0	0	0	0	0	1	0	0	0	0	1	0	0	0	2
C6orf120	1	1	0	0	0	0	1	1	0	0	0	0	0	0	0	0	1	1	0	0	0	0	0	0	0	0	0	0	0	0	6
C6orf141	0	0	0	0	0	0	1	0	0	0	0	0	0	0	0	0	0	0	0	0	0	0	0	0	0	0	0	1	0	0	2
C6orf203	0	0	1	1	0	0	0	0	0	0	0	0	0	0	0	0	0	0	0	0	0	0	0	0	0	0	0	0	0	0	2
C6orf211	0	0	0	1	0	0	0	0	0	0	0	0	0	0	0	0	0	1	0	0	0	0	0	0	0	0	0	0	0	0	2
C6orf222	0	0	0	0	1	0	0	0	0	0	0	0	0	0	0	0	0	0	0	0	0	0	0	0	0	0	0	0	0	0	1
C6orf223	0	0	0	0	0	0	0	0	0	0	0	0	0	0	0	0	0	1	0	0	0	0	0	0	0	0	0	0	0	0	1
C6orf25	0	0	0	0	0	0	0	0	0	0	0	0	0	0	0	0	0	0	0	0	0	0	0	0	0	0	0	0	0	1	1
C6orf47	0	0	0	0	0	0	0	0	0	0	0	1	0	0	0	0	0	0	0	0	0	0	0	0	1	1	0	0	0	0	3
C6orf57	0	0	0	0	0	1	0	0	0	0	0	0	0	0	0	0	0	0	0	0	0	0	0	0	0	0	0	0	0	0	1
C6orf62	0	0	0	0	0	0	0	1	0	0	0	0	1	1	0	0	0	0	0	0	0	0	0	0	0	0	0	0	0	0	3
C6orf89	1	0	0	0	0	0	0	0	0	0	0	0	0	0	0	0	0	0	0	0	0	0	0	0	0	0	0	0	0	1	2
C7	0	0	0	0	0	0	0	0	1	0	0	0	0	0	0	0	0	0	0	0	0	0	0	0	0	0	0	0	0	0	1
C7orf13	0	0	0	0	0	0	0	0	0	0	0	0	0	0	0	0	0	0	0	0	0	0	0	0	0	0	0	0	0	1	1
C7orf25	0	0	0	0	0	0	0	0	0	0	0	0	1	0	0	0	0	0	0	0	0	0	0	0	0	0	0	0	0	0	1
C7orf26	0	0	0	0	0	0	0	0	0	0	0	0	0	0	0	0	0	0	0	0	0	0	0	0	1	1	0	0	0	0	2
C7orf41	0	0	0	0	0	0	0	1	0	0	0	0	0	0	0	0	0	1	0	0	0	1	0	0	0	0	0	0	0	1	4
C7orf43	1	1	0	0	0	0	1	1	0	0	0	0	0	0	0	0	0	0	0	0	0	0	0	0	1	0	0	0	0	0	5
C7orf49	0	0	0	0	0	0	0	0	0	0	0	0	0	0	0	0	0	0	0	0	0	0	0	0	0	0	0	0	0	1	1
C7orf50	0	0	0	0	0	0	0	0	0	0	0	0	0	0	0	0	0	0	0	0	0	0	0	0	0	0	0	0	1	1	2
C7orf57	0	0	0	0	0	0	0	0	0	0	0	0	0	0	0	0	0	0	0	0	0	0	0	0	0	0	0	0	0	1	1
C7orf60	0	0	0	0	0	0	0	1	0	0	0	0	0	0	0	0	0	0	0	1	0	0	0	0	0	0	0	0	0	0	2
C7orf65	0	0	0	0	0	0	0	0	0	0	0	0	0	0	0	0	0	0	0	0	0	0	0	0	0	0	0	0	0	1	1
C7orf71	0	0	0	0	0	0	0	0	0	0	0	0	0	0	0	0	0	0	0	0	0	0	0	0	0	0	0	0	1	1	2
C7orf73	0	0	0	0	0	0	0	0	0	0	0	0	0	0	0	0	0	0	0	1	0	0	0	0	0	0	0	0	0	0	1
C7orf76	0	0	0	0	0	0	0	0	0	0	0	0	0	0	0	0	0	0	0	0	0	0	0	0	0	0	0	0	0	1	1
C8A	0	0	0	0	0	0	0	0	0	0	0	0	0	0	0	0	0	0	0	0	0	0	0	0	0	0	0	0	0	1	1
C8orf33	0	0	0	0	0	0	0	0	0	0	0	0	0	0	0	0	0	0	0	0	0	0	0	0	1	0	0	0	0	1	2
C8orf37	0	0	0	0	0	0	0	0	0	0	0	0	0	0	0	0	0	0	0	0	0	0	0	0	0	0	0	0	0	0	0
C8orf4	0	0	0	0	0	0	0	0	0	0	0	0	0	0	0	0	0	1	0	0	0	0	0	0	0	0	0	0	0	0	1
C8orf44	0	0	0	0	0	0	0	0	0	0	0	0	0	0	1	0	0	0	0	0	0	0	0	0	0	0	0	0	0	0	1
C8orf44-SGK3	0	0	0	0	0	0	0	0	1	0	0	0	1	1	0	0	0	0	0	0	0	1	0	0	0	0	0	0	0	0	4
C8orf46	0	0	0	0	0	0	0	0	0	0	0	1	0	0	0	0	0	0	0	0	0	0	0	0	0	0	0	0	0	0	1
C8orf56	0	0	0	0	0	0	0	0	0	0	0	0	0	0	0	0	0	0	0	0	0	0	0	0	0	0	0	0	0	1	1
C8orf58	0	0	1	1	1	1	0	0	0	0	1	1	0	0	0	0	0	0	0	0	0	0	0	0	0	0	0	0	0	0	6
C8orf86	0	0	0	0	1	0	0	0	0	0	0	0	0	0	0	0	0	0	0	0	0	0	0	0	0	0	0	0	0	0	1
C9orf114	0	0	0	0	0	0	0	0	0	0	0	0	0	0	0	0	0	0	0	0	0	0	0	0	0	0	0	0	0	1	1
C9orf139	0	0	0	0	0	0	0	0	0	0	1	0	0	0	0	0	0	0	0	0	0	0	0	0	0	0	0	0	1	1	3
C9orf152	1	1	0	0	0	0	0	0	0	0	0	0	0	0	0	0	0	0	0	0	0	0	0	0	0	0	0	0	0	0	2
C9orf163	0	0	0	0	0	0	0	0	0	0	0	0	0	0	0	0	0	0	0	0	0	0	0	0	0	0	0	0	0	1	1
C9orf170	1	0	0	0	0	0	0	0	0	0	0	0	0	0	0	0	0	0	0	0	0	0	0	0	1	0	1	0	0	1	4
C9orf171	0	0	0	0	0	0	0	0	0	0	0	0	0	0	0	0	0	0	0	0	0	0	0	0	0	0	0	0	0	1	1
C9orf3	0	0	0	0	0	0	0	0	0	0	0	0	0	0	0	0	0	0	1	0	0	0	0	0	0	0	0	0	1	1	3
C9orf38	0	0	0	0	0	0	0	0	0	0	0	0	0	0	0	0	0	0	0	0	0	0	0	0	0	0	0	0	0	1	1
C9orf40	0	0	0	1	0	0	1	0	0	0	0	0	0	0	0	0	0	0	0	0	0	0	0	0	0	0	0	0	0	0	2
C9orf41	0	0	0	1	0	0	0	0	0	0	0	0	0	0	0	0	0	0	0	0	0	0	0	0	0	0	0	0	0	0	1
C9orf47	0	0	0	0	0	0	0	0	0	0	0	0	0	0	0	0	0	0	0	0	0	0	0	0	0	0	0	0	0	1	1
C9orf57	0	0	0	0	0	0	0	0	0	0	0	0	0	0	0	0	0	0	0	0	0	0	0	0	0	0	0	0	0	1	1
C9orf64	0	0	0	0	0	0	0	1	0	0	0	0	0	0	1	0	0	0	0	0	0	0	0	0	0	0	0	0	0	1	3
C9orf69	0	0	0	0	0	1	0	0	0	0	0	0	0	0	0	0	0	0	0	1	0	0	0	0	0	0	0	0	0	1	3
C9orf72	0	0	0	0	0	0	1	0	0	0	1	0	0	0	0	0	1	0	1	1	0	0	0	0	0	0	0	0	0	0	5
C9orf78	0	0	0	0	0	0	0	0	0	0	0	0	0	0	0	0	0	0	0	0	0	0	0	0	0	0	0	0	0	1	1
C9orf85	0	0	0	0	0	0	0	0	0	0	0	0	0	0	0	0	0	0	0	0	0	0	0	0	0	0	0	0	0	1	1
CA1	0	0	0	0	0	0	0	0	1	0	0	0	0	0	0	0	0	0	0	0	0	0	0	0	0	0	0	0	0	0	1
CA10	0	0	0	0	0	0	0	0	0	0	0	0	0	0	0	0	1	1	0	0	0	0	0	0	0	0	0	0	0	0	2
CA12	0	1	0	0	0	0	0	0	0	0	0	0	0	0	0	0	0	1	0	0	0	0	0	0	1	0	0	0	1	1	5
CA13	0	0	0	0	0	0	0	0	0	0	0	0	0	0	0	0	0	0	0	0	0	0	0	0	0	0	0	0	1	1	2
CA2	0	0	0	0	0	0	0	0	0	0	0	0	0	0	1	0	0	0	0	0	0	0	0	0	0	0	0	0	0	0	1
CA3	0	0	0	0	0	0	0	0	0	0	0	0	0	0	0	0	0	0	1	1	0	0	0	0	0	0	0	0	0	0	2
CA5B	0	0	0	0	0	0	0	0	0	0	0	0	0	0	0	0	0	0	0	0	0	0	0	0	0	0	0	0	0	1	1
CA7	0	0	0	0	0	0	0	0	0	0	0	0	0	0	0	0	1	1	0	0	0	0	0	0	0	0	1	0	0	0	3
CA8	0	1	0	0	1	1	0	0	0	0	0	0	0	0	0	0	0	0	0	0	0	0	0	0	0	0	0	0	0	0	3
CAAP1	1	1	0	0	1	0	1	0	0	0	0	0	0	0	0	0	0	0	0	0	0	0	0	0	0	0	0	0	0	1	5
CAB39	0	0	0	0	1	1	0	0	0	0	0	0	0	0	0	0	1	1	0	0	0	0	0	0	0	0	0	0	0	0	4
CABLES1	1	0	0	0	0	0	1	1	0	0	0	0	0	0	0	0	0	0	0	0	1	1	0	0	0	0	1	0	0	1	7
CABLES2	0	0	0	0	1	0	0	0	0	0	0	0	1	0	0	0	1	1	0	0	0	0	0	0	0	0	0	0	1	1	6
CABP1	0	0	0	0	0	0	0	0	0	0	0	0	0	0	0	0	1	1	0	0	0	0	0	0	0	0	0	0	0	0	2
CABP4	0	0	0	0	0	0	0	0	0	0	0	0	0	0	0	0	0	0	0	0	0	0	0	0	0	0	1	0	0	1	2
CABP7	0	0	0	0	0	0	0	0	0	0	0	0	0	0	0	0	0	0	0	0	0	0	0	0	0	0	0	0	0	1	1
CABS1	0	0	0	0	0	0	0	0	0	0	0	0	1	0	0	0	0	0	0	0	0	0	0	0	0	0	0	0	0	0	1
CABYR	0	0	0	0	0	0	0	0	0	0	0	0	0	0	0	0	0	0	0	0	0	0	0	0	1	0	0	0	0	0	1
CACFD1	0	0	0	1	0	0	0	0	0	0	0	0	0	0	0	0	0	0	1	1	0	0	0	0	0	0	0	0	0	1	4
CACHD1	0	0	0	0	0	0	0	0	0	0	1	1	0	0	0	0	0	0	0	0	0	0	0	0	0	0	0	0	0	0	2
CACNA1A	0	0	0	0	0	0	0	0	0	0	0	0	0	0	0	0	1	1	1	1	0	0	0	0	0	0	0	0	0	0	4
CACNA1B	0	0	0	0	0	0	0	0	0	0	0	0	0	0	0	0	0	0	1	1	1	1	0	0	1	0	0	0	0	1	6
CACNA1C	0	0	0	0	0	0	0	0	0	0	0	0	0	1	1	1	0	0	1	1	1	1	0	0	0	0	1	1	0	1	10
CACNA1D	0	0	0	0	0	0	0	0	0	0	0	0	0	0	0	0	0	0	0	0	0	0	0	0	0	0	0	0	0	0	0
CACNA1E	0	0	1	1	1	1	0	0	0	0	1	1	0	0	0	0	0	0	0	0	0	0	0	0	0	0	0	0	0	1	7
CACNA1G	0	0	0	0	0	0	0	0	0	0	0	0	0	0	0	0	0	0	0	0	1	1	0	0	0	0	0	0	1	1	4
CACNA1H	0	0	0	0	0	0	0	0	0	0	0	0	0	1	0	0	0	0	0	0	0	0	0	0	0	0	0	0	0	0	1
CACNA1I	0	0	1	1	0	1	0	0	0	0	0	0	1	1	0	0	0	0	0	0	0	0	0	0	0	0	0	0	1	1	7
CACNA2D1	0	0	0	0	1	1	0	0	0	0	0	0	0	1	0	1	0	0	0	0	1	1	0	0	0	0	0	0	0	0	6
CACNA2D2	0	0	0	0	0	0	0	0	0	0	0	0	0	0	0	0	0	0	0	0	1	1	0	0	0	0	0	0	0	1	3
CACNA2D3	0	0	0	0	0	0	0	0	0	0	0	0	0	0	0	0	1	1	0	0	0	0	0	0	0	0	0	0	0	0	2
CACNA2D4	0	0	0	0	1	0	0	0	0	0	0	0	0	0	0	0	0	0	0	0	0	0	0	0	0	0	0	0	0	1	2
CACNB1	0	0	0	0	0	1	0	0	0	0	0	0	0	0	0	0	0	0	0	0	1	1	0	0	1	1	0	0	0	1	6
CACNB2	0	0	0	0	0	0	0	0	0	0	0	0	0	0	1	0	0	1	0	0	0	0	0	0	0	0	0	0	0	0	2
CACNB3	0	0	0	0	0	0	0	0	0	0	0	0	0	0	0	0	0	0	0	0	0	0	0	0	1	1	0	0	0	1	3
CACNB4	0	0	1	1	1	0	1	0	0	0	0	0	0	0	1	1	0	0	0	0	1	1	0	0	0	0	1	0	0	0	9
CACNG2	0	0	0	0	0	0	0	0	0	0	0	0	0	0	0	0	1	1	0	0	0	0	0	0	0	1	0	0	0	0	3
CACNG3	0	0	0	0	0	0	0	0	0	0	0	0	0	0	0	0	0	0	0	0	0	0	0	0	0	0	0	0	0	1	1
CACNG4	0	0	0	1	0	0	0	0	0	0	0	0	0	0	0	0	0	0	0	1	0	0	0	0	0	0	0	0	0	1	3
CACNG7	0	0	0	0	0	0	0	0	0	0	0	0	0	0	0	0	0	0	0	0	0	0	0	0	0	0	0	0	1	1	2
CACNG8	0	0	0	0	0	0	0	0	0	0	0	0	0	0	0	0	0	0	0	0	0	0	0	0	0	0	0	0	0	0	0
CACUL1	0	0	0	0	1	1	1	1	0	0	0	0	0	0	0	0	0	0	0	1	0	0	0	0	0	0	1	0	1	1	8
CACYBP	0	0	0	0	0	0	0	0	0	0	0	0	0	0	1	0	0	1	0	0	0	0	0	0	0	0	0	0	0	0	2
CAD	0	0	0	0	0	0	0	0	0	0	0	0	0	0	0	0	0	0	0	0	0	0	0	0	0	0	0	0	0	1	1
CADM1	0	0	0	0	1	1	0	0	0	1	0	0	0	0	0	0	1	1	0	0	1	1	0	0	0	0	0	0	0	1	8
CADM2	0	0	1	1	0	0	1	1	1	1	0	0	1	1	0	0	0	0	0	0	1	1	0	0	0	0	1	0	0	0	11
CADM3	0	0	0	0	0	0	0	0	0	0	1	0	0	0	0	0	0	0	0	0	0	0	0	0	0	0	0	0	0	1	2
CADM4	0	0	0	0	0	0	0	0	0	0	0	0	0	0	0	0	0	0	0	0	0	0	0	0	0	0	0	0	1	1	2
CAGE1	1	0	0	0	0	0	0	0	0	0	0	0	0	0	0	0	0	0	0	0	0	0	0	0	0	0	0	0	0	0	1
CALCB	0	0	0	0	0	0	0	0	1	0	0	0	0	0	0	0	0	0	0	0	0	0	0	0	0	0	0	0	0	0	1
CALCOCO1	0	0	0	0	0	0	0	0	0	0	0	0	0	0	0	0	0	0	0	0	0	0	0	0	0	0	0	0	0	1	1
CALCOCO2	0	0	0	0	0	0	0	0	0	0	0	0	0	0	0	0	0	0	0	0	0	0	0	0	1	0	0	0	0	1	2
CALCR	0	0	0	0	0	0	0	0	0	0	1	0	0	0	0	0	0	0	1	1	0	1	0	0	0	0	0	0	0	0	4
CALCRL	0	0	0	0	0	0	0	0	0	0	0	0	0	0	1	0	1	0	0	0	0	0	0	0	0	0	1	0	1	1	5
CALD1	0	0	0	0	0	0	1	1	0	0	0	0	0	0	0	0	1	1	0	0	0	0	0	0	0	0	0	0	0	1	5
CALHM1	0	0	0	0	0	0	0	0	0	0	0	0	0	0	0	0	0	0	0	0	0	0	0	0	0	0	0	0	1	1	2
CALHM4	0	0	0	0	0	0	0	0	0	0	0	0	0	0	0	0	0	0	0	0	1	0	0	0	0	0	0	0	1	0	2
CALHM5	0	0	0	0	0	0	0	0	0	0	0	0	0	0	0	0	0	0	0	0	0	0	0	0	1	0	0	0	0	0	1
CALM1	1	1	0	1	0	1	0	0	0	0	0	0	0	0	0	0	0	0	0	0	0	0	0	0	0	0	0	0	0	1	5
CALM2	0	1	0	0	0	0	0	0	0	0	0	0	0	0	0	0	0	0	0	0	0	0	0	0	0	0	1	0	1	1	4
CALM3	0	0	0	0	0	0	0	0	0	0	0	0	0	1	0	0	1	1	1	1	0	0	0	0	0	0	0	0	0	1	6
CALML3	0	0	0	0	0	0	0	0	0	0	0	0	0	0	0	0	0	0	0	0	0	0	0	0	0	0	0	0	0	1	1
CALN1	0	0	0	1	0	0	0	0	1	0	0	0	1	1	0	0	0	0	0	0	0	0	0	0	0	0	0	0	1	1	6
CALR	0	0	0	0	0	0	0	0	0	0	0	0	0	0	0	0	0	0	0	0	0	0	0	0	0	0	0	0	0	1	1
CALU	0	0	1	1	1	1	0	0	0	0	0	0	0	0	0	0	1	0	1	1	0	0	0	0	0	0	1	0	0	1	9
CAMK1D	1	1	0	0	0	0	0	0	0	0	0	0	0	0	0	0	1	1	0	1	0	0	0	0	0	0	0	0	1	1	7
CAMK2A	0	0	0	0	0	0	0	0	0	0	0	0	1	1	0	1	0	1	0	0	0	0	0	0	0	0	0	0	0	1	5
CAMK2B	0	0	0	0	0	0	0	0	0	0	1	1	0	0	0	0	0	0	0	0	0	0	0	0	0	0	0	0	0	1	3
CAMK2D	0	0	0	0	0	0	1	0	0	0	0	1	0	0	0	0	0	1	0	0	0	0	0	0	0	0	0	1	0	1	5
CAMK2G	0	0	0	0	0	0	0	0	0	0	0	0	0	0	0	0	0	0	1	1	0	0	0	0	0	0	0	0	0	1	3
CAMK2N1	0	0	0	0	0	0	0	1	0	0	0	0	0	0	0	0	0	0	0	0	1	1	0	0	0	0	0	0	0	1	4
CAMK2N2	0	0	0	0	0	0	1	1	0	0	0	0	0	0	0	0	0	0	0	0	0	0	0	0	0	0	0	0	0	1	3
CAMK4	0	0	0	0	0	0	0	0	0	0	0	0	0	0	1	0	0	1	1	1	0	1	0	0	0	1	0	0	0	1	7
CAMKK1	0	0	0	0	0	0	0	0	0	0	0	0	0	0	0	0	0	0	0	0	0	0	0	0	0	0	0	0	0	1	1
CAMKK2	0	0	0	0	0	0	0	0	0	0	0	0	0	0	0	0	0	0	0	1	1	1	0	0	0	0	0	0	0	0	3
CAMKV	0	0	0	0	0	1	0	0	0	0	0	0	0	0	0	0	0	0	0	0	0	0	0	0	0	0	0	0	0	1	2
CAMSAP1	0	0	0	0	1	1	0	0	0	0	0	0	0	0	1	1	0	0	0	0	0	0	0	0	0	0	0	0	0	0	4
CAMSAP2	0	0	0	0	0	0	0	0	0	0	0	0	0	0	1	1	0	0	1	1	1	1	0	0	0	0	0	0	0	0	6
CAMSAP3	0	0	0	0	0	0	0	0	0	0	0	0	0	0	0	0	0	0	0	0	0	0	0	0	1	1	0	0	0	0	2
CAMTA1	0	0	0	0	0	0	1	0	0	0	0	0	0	0	0	0	1	0	0	0	1	0	1	0	0	0	1	0	0	0	5
CAMTA2	0	0	0	0	0	0	1	1	0	0	0	0	0	0	0	0	0	0	0	0	0	0	0	0	0	0	0	0	0	1	3
CAND1	0	1	0	0	0	0	0	0	0	0	0	0	0	1	0	0	1	1	1	1	0	0	0	0	0	0	0	0	0	1	7
CANT1	0	0	1	1	0	0	0	1	0	0	0	0	0	0	0	0	0	0	0	0	0	0	0	0	0	0	0	0	0	0	3
CANX	0	0	0	0	0	0	0	0	0	0	0	0	0	0	0	0	0	0	0	0	0	0	0	0	0	0	0	0	0	1	1
CAP1	1	0	1	0	0	0	0	0	0	0	0	0	0	0	0	0	0	0	0	0	0	0	0	0	0	0	0	0	0	0	2
CAP2	0	0	0	0	0	0	0	0	0	0	0	0	0	0	0	0	1	0	0	0	0	0	0	0	0	0	0	0	0	0	1
CAPN1	0	0	0	0	0	0	0	0	0	0	0	0	0	0	0	0	0	0	0	0	0	0	0	0	0	0	0	0	0	1	1
CAPN15	0	0	0	0	0	0	1	1	0	0	0	0	0	0	0	0	1	1	0	0	0	0	0	0	0	0	0	0	0	0	4
CAPN2	0	0	0	0	0	0	0	0	0	0	0	0	0	0	0	0	0	0	0	0	0	0	0	0	0	0	0	0	0	1	1
CAPN3	0	0	1	1	0	0	0	0	0	0	0	0	0	0	0	0	0	0	0	0	0	0	0	0	0	0	0	0	1	1	4
CAPN5	0	1	0	0	0	0	0	0	0	0	0	0	0	0	0	0	0	0	0	0	0	0	0	0	0	0	0	0	0	0	1
CAPN6	0	0	0	0	1	1	0	0	0	0	0	0	0	0	0	0	0	0	0	0	0	0	0	0	0	0	0	0	1	1	4
CAPN7	0	0	0	0	0	0	0	1	0	0	0	0	0	0	0	0	0	1	0	1	0	0	0	0	0	0	0	0	0	1	4
CAPNS1	0	0	0	0	0	0	0	0	0	0	0	0	0	0	0	0	0	0	0	0	0	1	0	0	0	0	0	0	0	0	1
CAPRIN1	1	1	0	0	1	1	0	1	0	0	0	0	0	0	0	0	0	0	1	0	0	0	0	0	0	0	1	1	0	0	8
CAPRIN2	0	0	0	0	0	0	1	1	0	0	0	0	0	0	0	0	1	1	0	0	0	0	0	0	0	0	0	0	0	0	4
CAPS2	0	0	0	0	0	0	1	0	0	0	0	0	0	0	0	0	0	0	0	0	0	0	0	0	0	0	0	0	0	0	1
CAPZA1	0	1	0	0	0	0	0	0	0	0	0	0	0	0	1	1	1	1	0	0	0	0	0	0	0	0	1	1	0	0	7
CAPZA2	0	0	0	0	1	1	0	0	0	0	0	0	0	0	0	0	0	0	0	0	0	0	0	0	0	0	0	0	0	0	2
CAPZB	0	0	0	0	0	0	0	0	0	0	0	0	0	0	0	1	0	0	0	0	0	0	0	0	0	0	0	0	0	1	2
CARD10	0	0	0	0	1	1	0	0	0	0	0	0	0	0	0	0	0	0	0	0	0	0	0	0	0	0	0	0	0	0	2
CARD11	0	0	0	0	0	0	0	0	0	0	0	0	0	0	0	0	0	0	0	0	0	0	0	0	0	0	0	0	0	1	1
CARD18	0	0	0	0	0	0	0	0	0	0	0	0	0	0	0	0	0	0	1	0	0	0	0	0	0	0	0	0	0	0	1
CARD8	0	0	0	0	0	0	1	0	0	0	0	0	0	0	0	0	0	0	0	0	0	0	0	0	0	0	0	0	0	0	1
CARF	0	0	0	0	0	0	0	0	0	0	0	0	0	0	1	0	0	0	0	0	0	0	0	0	0	0	1	0	0	0	2
CARM1	0	0	0	0	1	1	0	0	0	0	0	0	0	0	1	1	0	0	0	0	0	0	0	0	0	0	0	0	0	0	4
CARMIL1	1	0	0	0	0	0	0	0	0	0	0	0	0	0	1	0	0	0	0	0	0	0	0	0	0	0	0	0	0	0	2
CARNMT1	0	0	1	0	1	0	1	0	0	0	0	0	0	0	0	0	0	0	0	0	0	0	0	0	0	0	0	0	0	0	3
CARS2	0	0	0	0	0	0	0	0	0	0	0	0	0	0	0	0	0	0	0	0	0	0	0	0	1	0	0	0	0	0	1
CARTPT	0	0	0	0	0	0	0	0	0	0	0	0	0	0	0	0	0	0	0	0	0	0	0	0	0	0	0	0	1	1	2
CASC1	0	0	0	0	1	0	0	0	0	0	0	0	0	0	0	0	0	0	0	0	0	0	0	0	0	0	0	0	0	0	1
CASC10	0	0	0	0	0	0	0	0	0	0	0	0	0	0	0	0	1	1	0	0	0	0	0	0	0	0	0	0	0	0	2
CASC3	0	0	0	0	0	0	0	0	0	0	0	0	0	0	0	0	1	1	0	0	0	0	0	0	0	0	0	0	0	0	2
CASC4	0	0	0	0	0	0	0	0	0	0	0	0	0	0	0	0	0	0	0	0	0	0	0	0	0	0	0	0	0	0	0
CASD1	0	0	0	0	0	0	0	0	0	0	0	0	1	1	0	0	0	1	0	0	0	0	0	0	0	0	1	1	0	0	5
CASK	1	1	0	1	1	1	0	0	0	0	0	0	0	1	0	0	0	0	0	0	0	0	0	0	0	0	0	0	1	1	8
CASKIN1	0	0	1	1	0	1	0	0	1	1	0	0	0	1	0	0	0	0	0	0	0	0	0	0	0	0	0	0	1	1	8
CASKIN2	0	1	0	0	0	0	0	0	0	0	0	0	0	0	0	0	0	0	0	0	0	0	0	0	0	0	0	0	0	0	1
CASP10	0	0	0	0	0	0	0	0	0	0	0	0	0	0	0	0	0	0	0	0	0	0	0	0	0	0	0	0	0	1	1
CASP14	0	0	0	0	0	0	0	0	0	0	0	0	0	0	0	0	0	0	0	0	0	0	0	0	0	0	0	0	1	1	2
CASP2	0	0	0	0	0	0	0	0	0	0	0	0	0	0	0	0	1	0	0	0	1	1	0	0	1	1	0	0	0	1	6
CASP3	0	0	1	1	0	0	0	0	0	0	0	0	0	0	0	0	0	0	1	0	0	0	0	0	0	0	1	1	0	0	5
CASP5	0	0	0	1	0	0	0	0	0	0	0	0	0	0	0	0	0	0	0	0	0	0	0	0	0	0	0	0	0	0	1
CASP7	0	0	0	0	0	0	0	0	0	0	0	0	0	0	0	0	0	0	0	1	0	0	0	0	0	0	0	0	0	0	1
CASP8	0	0	0	0	0	0	0	0	0	0	0	0	0	0	0	0	0	1	0	0	0	0	0	0	0	0	0	1	0	0	2
CASP9	0	0	0	0	0	0	0	1	0	0	0	0	0	0	0	0	0	0	0	0	0	0	0	0	0	0	0	0	0	1	2
CASQ1	0	0	0	0	0	0	0	0	0	0	0	0	0	0	0	0	0	0	0	0	0	0	0	0	0	0	0	0	0	1	1
CASQ2	0	0	0	0	0	0	0	0	0	0	0	0	0	0	0	0	0	0	0	0	0	0	0	0	0	0	0	0	0	1	1
CASR	0	0	0	0	1	1	0	0	0	0	0	0	0	0	0	0	0	0	0	0	0	0	0	0	0	0	0	0	0	1	3
CAST	0	0	0	0	1	1	0	0	0	0	0	0	0	0	1	0	0	0	0	0	0	0	0	0	0	0	0	0	0	0	3
CASTOR1	0	0	0	0	0	0	0	0	1	0	0	0	0	0	0	0	0	0	0	0	0	0	0	0	0	0	0	0	0	0	1
CASTOR2	0	0	0	0	0	0	0	0	0	0	1	0	0	0	0	0	0	0	0	0	1	0	0	0	0	0	0	0	1	0	3
CASZ1	0	0	0	0	1	0	0	0	0	0	0	0	0	0	1	1	0	0	1	0	0	0	0	0	0	0	0	0	0	1	5
CATSPER2	0	0	0	0	0	0	0	0	0	0	0	0	0	0	0	0	0	0	0	0	0	0	0	0	0	0	0	0	0	1	1
CATSPERE	0	0	0	0	0	0	0	0	1	0	0	0	0	0	0	0	0	0	0	0	0	0	0	0	0	0	0	0	0	0	1
CAV1	0	0	0	0	0	0	0	0	0	0	0	0	0	0	0	0	0	0	0	0	1	0	0	0	0	0	1	0	0	0	2
CAV2	1	0	0	0	0	0	0	0	0	0	0	0	0	0	0	0	0	0	1	1	0	0	0	0	0	0	0	0	0	0	3
CAVIN2	1	0	0	0	0	0	0	0	0	0	0	0	1	0	0	0	1	0	0	0	0	0	0	0	0	0	0	0	0	0	3
CBFA2T2	0	0	0	0	0	0	0	0	0	0	1	0	0	0	0	0	0	0	0	0	0	0	0	0	0	0	0	0	1	1	3
CBFA2T3	0	0	1	1	1	1	0	0	0	0	0	0	1	1	0	0	1	1	0	0	1	1	0	0	0	0	0	0	0	1	11
CBFB	0	0	0	0	0	0	1	0	0	0	0	0	0	0	0	0	1	1	0	0	0	0	0	0	1	1	0	0	0	0	5
CBL	1	1	0	1	0	0	0	0	0	0	0	0	0	0	0	0	0	0	0	0	0	0	0	0	0	0	0	0	1	1	5
CBLB	0	0	0	0	0	0	0	0	0	0	0	0	0	0	1	0	1	1	0	0	0	0	0	0	0	0	1	0	1	1	6
CBLC	0	0	0	0	0	1	0	0	0	0	0	0	0	0	0	0	0	0	0	0	0	0	0	0	0	0	0	0	0	1	2
CBLL1	0	0	0	0	0	0	0	0	0	0	0	0	0	0	1	0	0	0	0	0	0	0	0	0	1	0	0	0	0	0	2
CBLN2	0	0	0	0	0	0	0	0	0	0	0	0	0	0	0	0	0	0	0	0	0	0	0	0	0	0	0	0	0	1	1
CBLN3	0	0	0	0	0	0	0	0	0	0	0	0	0	0	0	0	0	0	0	0	0	1	0	0	0	0	0	0	1	1	3
CBLN4	0	0	0	0	0	0	1	0	0	0	0	0	1	1	0	0	0	0	0	0	1	1	0	0	0	0	0	0	0	0	5
CBR4	0	0	0	0	0	0	0	0	0	0	0	0	0	0	0	0	0	0	0	0	0	0	0	0	0	0	0	0	0	1	1
CBS	0	0	0	0	0	0	0	0	0	0	0	0	0	0	0	0	0	0	0	0	0	0	0	0	0	0	0	0	0	1	1
CBX1	0	0	0	0	0	0	1	0	0	0	0	0	0	0	0	0	1	0	1	0	0	0	0	0	0	0	0	0	0	0	3
CBX2	0	0	1	1	1	1	0	0	0	0	0	0	0	0	0	0	0	0	0	0	1	1	0	0	0	0	0	0	0	1	7
CBX3	0	0	0	0	0	0	0	0	0	0	0	0	0	0	0	0	0	0	0	1	0	0	0	0	0	0	0	0	0	0	1
CBX4	0	0	0	0	1	1	0	0	1	1	0	0	0	0	0	0	0	0	0	0	0	0	0	0	0	0	0	0	0	0	4
CBX5	0	0	1	1	0	1	1	0	0	0	1	1	0	0	0	0	0	1	1	1	0	1	0	0	0	0	0	0	0	1	11
CBX6	1	1	0	0	1	1	0	0	0	0	0	0	0	0	0	0	0	0	1	1	1	1	0	0	0	0	0	0	0	1	9
CBX7	0	0	0	0	0	0	0	0	0	0	0	0	0	0	0	0	0	0	0	0	0	0	0	0	1	1	0	0	1	1	4
CBX8	0	1	0	0	0	0	0	1	0	0	0	0	0	0	0	1	0	0	0	0	0	0	0	0	0	0	0	0	0	1	4
CC2D1A	0	0	0	0	0	0	1	1	0	0	0	0	0	0	0	0	0	0	0	0	0	0	0	0	0	0	0	0	0	0	2
CC2D1B	0	0	0	0	1	1	0	0	0	0	0	0	0	0	0	0	0	0	0	0	0	0	0	0	0	0	0	0	0	0	2
CC2D2A	0	0	0	0	0	0	0	0	0	0	0	0	0	0	0	0	0	0	0	0	0	0	0	0	0	0	0	0	0	1	1
CC2D2B	0	0	0	0	0	0	0	0	0	0	0	0	0	0	0	0	0	0	0	0	0	0	0	0	0	0	0	0	0	0	0
CCAR2	0	0	0	0	0	0	0	0	0	0	0	0	0	0	0	1	0	0	0	0	0	0	0	0	0	0	0	0	0	1	2
CCBE1	0	0	0	0	0	0	0	0	0	0	0	0	0	0	0	0	1	0	0	0	0	0	0	0	0	1	0	0	0	0	2
CCBL2	0	0	0	0	0	0	0	0	0	0	0	0	0	0	0	1	0	0	0	0	0	0	0	0	0	0	0	0	0	0	1
CCDC103	0	0	0	0	0	0	0	0	0	0	0	0	0	0	0	0	0	0	0	0	0	0	0	0	0	0	1	0	0	0	1
CCDC106	0	0	0	0	0	0	0	0	0	0	0	0	0	0	0	0	0	0	0	0	0	0	0	0	0	0	0	0	0	1	1
CCDC113	0	0	0	0	0	0	0	0	0	0	1	0	1	0	0	0	0	0	0	0	0	0	0	0	0	0	0	0	0	1	3
CCDC115	0	0	0	0	0	0	0	0	0	0	0	0	0	0	0	0	0	0	0	0	0	0	0	0	0	0	0	0	0	1	1
CCDC117	0	0	0	0	0	0	0	0	0	0	0	1	0	0	0	0	0	0	1	1	0	0	0	0	0	0	0	0	0	0	3
CCDC120	0	0	0	0	0	0	0	0	0	0	0	0	0	0	0	0	0	1	0	0	0	0	0	0	0	0	0	0	0	1	2
CCDC121	0	0	0	0	0	0	0	0	1	0	0	0	0	0	0	0	0	0	0	0	0	0	0	0	0	0	0	0	0	0	1
CCDC125	0	0	0	0	0	0	0	0	0	0	1	0	0	0	0	0	0	0	0	0	0	0	0	0	0	0	0	0	0	0	1
CCDC127	0	0	0	0	0	0	0	0	0	0	0	0	0	0	0	0	0	0	0	0	0	0	0	0	0	0	0	0	0	1	1
CCDC134	0	0	0	0	0	0	0	0	0	0	1	1	0	0	0	0	0	0	0	0	0	0	0	0	0	0	0	0	0	0	2
CCDC135	0	0	0	0	0	0	0	0	0	0	0	0	0	0	0	0	0	0	0	0	0	0	0	0	0	0	0	0	0	1	1
CCDC138	0	0	0	0	0	0	0	0	0	0	0	0	0	0	0	0	0	0	1	0	0	0	0	0	0	0	0	0	0	0	1
CCDC14	0	0	0	0	0	0	0	0	0	0	0	0	0	0	0	0	0	0	0	0	0	0	0	0	0	0	1	0	0	0	1
CCDC141	0	0	1	1	0	0	0	0	0	0	0	0	0	0	0	0	0	0	0	0	1	0	0	0	0	0	1	0	0	0	4
CCDC142	0	0	0	0	0	0	0	0	0	0	0	0	0	0	0	0	0	0	0	0	0	0	0	0	1	0	0	0	0	0	1
CCDC144A	0	0	0	1	0	0	0	1	0	0	0	0	0	0	0	0	0	0	0	0	0	1	0	0	0	0	0	0	0	1	4
CCDC146	1	0	0	0	0	0	0	0	0	0	0	0	0	0	0	0	0	0	0	0	0	0	0	0	0	0	0	0	0	0	1
CCDC149	0	1	0	0	1	0	0	0	0	0	0	0	0	0	0	0	1	1	0	0	0	0	0	0	0	0	0	0	0	1	5
CCDC152	0	0	0	0	0	0	0	0	0	0	0	0	0	0	0	0	0	0	0	0	0	0	0	0	0	0	0	0	0	1	1
CCDC157	0	0	0	0	0	0	0	0	0	0	1	0	0	0	0	0	0	0	0	0	0	0	0	0	0	0	0	0	0	0	1
CCDC160	0	0	0	0	0	0	0	0	0	0	0	1	0	0	0	0	0	0	0	0	0	0	0	0	0	0	0	0	0	0	1
CCDC170	1	0	0	0	0	0	0	0	0	0	0	0	0	0	0	0	0	0	0	0	0	0	0	0	0	0	0	0	0	0	1
CCDC171	0	0	0	0	0	0	0	0	0	1	0	1	0	0	0	1	0	0	0	0	0	0	0	0	0	0	0	0	0	1	4
CCDC174	0	0	0	0	0	0	0	0	0	0	0	0	0	0	0	0	0	0	0	0	0	0	0	0	0	0	0	0	0	0	0
CCDC175	0	0	0	0	0	0	0	0	0	0	0	0	0	0	0	0	1	0	0	0	0	0	0	0	0	0	0	0	0	0	1
CCDC177	0	0	0	0	0	0	0	0	0	0	0	0	0	0	0	0	0	0	0	0	0	0	0	0	0	0	0	0	0	1	1
CCDC178	0	0	0	0	0	1	0	0	0	0	0	0	0	0	0	0	0	0	0	0	0	0	0	0	0	0	0	0	0	0	1
CCDC179	0	0	0	0	1	0	0	0	0	0	0	0	0	0	0	0	0	0	0	0	0	0	0	0	0	0	0	0	0	0	1
CCDC18	0	0	0	0	1	0	0	0	0	0	0	0	0	0	0	0	0	0	0	0	0	0	0	0	0	0	0	0	0	0	1
CCDC180	0	0	0	0	0	0	0	0	0	0	0	1	0	0	0	0	0	0	0	0	0	0	0	0	0	0	0	0	0	0	1
CCDC182	0	0	0	0	0	0	0	0	0	0	0	0	0	0	1	0	0	0	0	0	0	0	0	0	0	0	0	0	0	0	1
CCDC186	0	0	0	0	0	0	0	0	0	0	1	0	1	0	0	0	0	0	0	0	0	0	0	0	0	0	0	0	0	0	2
CCDC187	0	0	0	0	0	0	0	0	0	0	0	0	0	0	0	0	0	0	0	0	0	0	0	0	0	0	1	0	0	0	1
CCDC19	0	0	0	0	0	1	0	0	0	0	0	0	0	0	0	0	0	0	0	0	0	0	0	0	0	0	0	0	0	0	1
CCDC24	0	0	0	0	0	0	0	0	0	0	0	0	0	0	0	0	0	0	0	0	0	0	0	0	0	0	0	0	0	1	1
CCDC25	0	0	0	0	0	0	0	1	0	0	0	0	0	0	0	0	0	0	0	0	0	0	0	0	0	0	0	0	1	1	3
CCDC28A	0	0	0	0	1	1	0	0	0	0	0	0	0	0	1	1	0	0	0	0	0	0	0	0	0	0	0	0	0	0	4
CCDC28B	0	0	0	0	0	0	0	0	0	0	0	0	0	0	0	0	1	1	0	1	0	0	0	0	0	0	0	0	0	0	3
CCDC32	1	0	0	0	0	0	0	0	0	0	0	0	0	0	0	0	0	0	0	0	0	0	0	0	0	0	0	0	1	0	2
CCDC33	0	0	0	0	0	0	0	0	0	0	1	0	0	0	0	0	0	0	0	0	0	0	0	0	0	0	0	0	0	0	1
CCDC34	0	0	0	0	0	0	0	0	0	0	0	0	0	0	0	0	0	0	0	0	0	0	0	0	0	0	1	0	1	0	2
CCDC41	0	0	0	0	0	0	0	0	0	0	0	0	0	0	0	0	0	0	0	0	0	1	0	0	0	0	0	0	0	0	1
CCDC42B	0	0	0	0	0	1	0	0	0	0	0	0	0	0	0	0	0	0	0	0	0	0	0	0	0	0	0	0	0	1	2
CCDC50	0	0	0	0	0	0	0	1	0	0	0	0	0	0	1	1	0	0	0	1	1	1	0	0	0	0	1	0	1	1	9
CCDC57	0	0	0	0	0	0	0	0	0	0	0	0	0	0	0	0	0	0	0	0	0	0	0	0	0	0	0	0	1	0	1
CCDC58	0	0	0	0	0	0	0	0	0	0	1	1	0	0	0	0	0	0	0	0	0	0	0	0	0	0	0	0	0	0	2
CCDC6	0	0	0	0	1	1	0	0	0	0	0	0	0	0	1	1	0	0	0	0	0	0	0	0	0	0	0	0	0	1	5
CCDC62	0	0	0	0	0	0	0	0	0	0	0	0	0	0	0	0	0	0	0	0	0	0	0	0	0	0	0	0	0	0	0
CCDC64	0	0	0	0	0	0	0	0	0	0	0	0	0	0	0	0	0	0	0	0	0	0	0	0	0	0	0	0	0	1	1
CCDC68	0	0	0	0	0	0	1	0	0	0	0	0	0	0	0	0	0	0	0	0	0	0	0	0	0	0	0	0	0	0	1
CCDC69	0	0	0	0	0	0	0	0	0	0	0	0	0	0	0	0	0	0	0	0	0	0	0	0	0	0	0	0	0	1	1
CCDC71	0	0	0	0	0	0	0	0	0	0	0	0	0	0	0	0	1	1	0	0	0	0	0	0	0	0	0	0	0	0	2
CCDC71L	0	0	1	1	0	0	1	1	0	0	0	0	0	1	0	0	0	0	0	0	0	0	0	0	1	1	0	0	0	0	7
CCDC74A	0	0	0	0	0	0	0	0	0	0	0	1	0	0	0	0	0	0	0	0	0	0	0	0	0	0	1	0	0	0	2
CCDC74B	0	0	0	0	0	0	0	0	0	0	0	0	0	0	0	0	0	0	0	0	0	0	0	0	0	0	1	0	0	0	1
CCDC77	0	0	0	0	0	0	0	0	0	0	0	0	0	0	0	0	0	0	0	0	0	0	0	0	0	0	0	0	0	1	1
CCDC80	0	0	0	0	0	0	0	0	0	0	0	0	0	0	0	0	0	0	0	0	0	0	0	0	0	0	0	0	0	1	1
CCDC81	0	0	0	0	1	0	0	0	0	0	0	0	0	0	0	0	0	0	1	0	0	0	0	0	0	0	0	0	0	0	2
CCDC82	0	0	0	0	0	0	0	0	0	0	0	0	0	0	1	0	1	0	0	0	0	0	0	0	0	0	0	0	0	0	2
CCDC83	0	0	0	0	1	0	0	0	0	0	0	0	0	0	0	0	0	0	0	0	0	0	0	0	0	0	0	0	0	0	1
CCDC85A	0	0	0	0	0	0	0	0	0	0	0	0	0	0	0	0	1	0	0	1	0	0	0	0	0	0	0	0	0	0	2
CCDC85C	0	0	0	0	1	1	0	0	0	0	1	1	0	0	0	0	0	1	0	0	0	0	0	0	0	1	0	0	1	1	8
CCDC88A	0	0	0	0	0	0	0	0	0	0	0	0	0	0	0	0	0	0	1	1	1	1	0	0	0	0	0	0	0	0	4
CCDC88B	0	0	0	0	0	0	0	0	0	0	0	0	0	0	0	0	0	0	0	0	0	0	0	0	0	0	0	0	0	1	1
CCDC88C	0	0	0	0	1	1	0	0	0	0	0	0	0	0	0	0	0	0	0	0	1	1	0	0	0	0	0	0	0	0	4
CCDC89	0	0	0	0	0	0	0	0	0	0	0	0	1	0	0	0	0	0	0	0	0	0	0	0	0	0	0	0	0	0	1
CCDC9	0	0	0	0	0	0	0	0	0	0	0	0	0	0	0	0	0	0	0	0	0	0	0	0	0	0	0	0	0	1	1
CCDC90B	0	0	0	0	0	0	0	0	0	0	0	0	0	0	0	0	0	0	0	0	0	0	0	0	0	0	0	0	0	1	1
CCDC92	0	0	0	0	0	0	0	0	0	0	0	0	0	0	0	0	1	1	0	0	1	1	0	0	0	0	0	0	0	1	5
CCDC93	0	0	0	1	0	0	0	0	0	0	0	0	0	0	0	0	0	0	0	0	0	0	0	0	0	0	0	0	0	1	2
CCL1	0	0	0	0	0	0	1	1	1	1	0	0	0	0	0	0	0	0	0	0	0	0	0	0	0	0	0	0	0	1	5
CCL11	0	0	0	0	0	0	0	0	0	0	0	0	0	0	0	0	0	0	0	0	0	0	0	0	0	0	0	0	1	1	2
CCL13	0	0	0	0	0	0	0	0	0	0	0	0	0	0	0	0	0	0	0	0	0	0	0	0	0	0	0	0	0	0	0
CCL14	0	0	0	0	0	0	0	0	0	0	0	0	0	0	0	0	0	0	0	0	0	0	0	0	0	0	0	0	0	1	1
CCL2	1	0	0	0	0	0	0	0	0	0	0	0	0	0	0	0	0	0	0	0	0	0	0	0	0	0	0	0	0	0	1
CCL20	0	0	0	0	0	0	0	0	1	1	0	0	0	0	0	0	0	0	0	0	0	0	0	0	0	0	0	0	0	0	2
CCL22	0	0	0	0	0	0	0	0	0	1	0	0	0	0	0	0	0	0	0	0	0	0	0	0	0	0	0	0	0	1	2
CCL24	0	0	0	0	0	0	0	0	0	0	0	0	0	0	0	0	0	0	0	0	0	0	0	0	0	0	0	0	0	1	1
CCL26	0	0	0	0	0	0	0	0	0	0	0	0	0	0	0	0	0	0	0	0	0	0	0	0	0	0	0	0	0	0	0
CCL28	0	0	0	0	0	0	0	0	0	0	0	0	0	0	0	0	0	0	0	0	0	0	0	0	0	0	0	0	1	0	1
CCL3	0	0	0	1	0	0	0	0	0	0	0	0	0	0	0	0	0	0	0	0	0	0	0	0	0	0	0	0	0	0	1
CCL3L1	0	0	0	1	0	0	0	0	0	0	0	0	0	0	0	0	0	0	0	0	0	0	0	0	0	0	0	0	0	0	1
CCL3L3	0	0	0	1	0	0	0	0	0	0	0	0	0	0	0	0	0	0	0	0	0	0	0	0	0	0	0	0	0	0	1
CCL4	0	0	0	0	0	0	0	0	0	0	0	1	0	0	0	0	0	0	0	0	0	0	0	0	0	0	0	0	1	1	3
CCL4L1	0	0	0	0	0	0	0	0	0	0	0	1	0	0	0	0	0	0	0	0	0	0	0	0	0	0	0	0	0	1	2
CCL4L2	0	0	0	0	0	0	0	0	0	0	0	0	0	0	0	0	0	0	0	0	0	0	0	0	0	0	0	0	1	1	2
CCL7	0	0	1	1	0	0	0	0	0	0	0	0	0	0	0	0	0	0	0	0	0	0	0	0	0	0	0	0	0	1	3
CCM2	0	0	0	0	0	0	0	0	0	0	0	0	0	0	0	0	1	1	0	0	0	0	0	0	0	0	0	0	0	0	2
CCM2L	0	0	0	0	0	0	0	0	0	0	0	0	0	0	0	0	0	0	0	0	0	0	0	0	0	0	0	0	1	1	2
CCN2	0	0	0	0	0	0	0	0	0	0	0	0	0	0	1	0	0	0	0	0	0	0	0	0	0	0	0	0	0	0	1
CCN4	0	0	0	0	0	0	0	0	0	0	1	0	0	0	0	0	1	0	1	0	0	0	0	0	0	0	0	0	0	0	3
CCN5	0	0	0	0	0	0	0	0	0	0	0	0	0	0	0	0	0	0	0	0	0	0	0	0	0	0	0	0	0	0	0
CCNA2	0	0	0	0	0	0	0	0	0	0	0	0	0	0	0	0	0	1	1	1	0	0	0	0	0	0	0	0	0	0	3
CCNC	0	1	0	0	0	0	0	0	0	0	0	0	1	1	0	0	1	1	0	0	0	0	0	0	1	0	0	0	0	0	6
CCND1	1	1	1	1	1	1	1	1	0	0	0	0	0	0	0	0	0	0	0	0	1	0	0	0	0	0	0	0	0	0	9
CCND2	1	1	1	1	1	1	1	1	0	0	0	0	0	0	1	1	0	0	1	1	1	1	0	0	0	0	0	0	0	1	15
CCND3	0	0	0	0	1	1	0	0	0	0	0	0	0	0	0	0	0	0	0	0	1	1	0	0	0	0	0	0	1	1	6
CCNE1	0	0	0	0	1	1	0	0	0	0	0	0	0	0	0	0	0	0	0	0	0	0	0	0	0	0	0	0	0	0	2
CCNE2	0	0	0	0	1	0	0	0	0	0	0	0	1	1	1	0	0	0	0	0	0	0	0	0	0	0	0	0	0	1	5
CCNF	0	0	0	1	0	0	0	0	0	0	0	0	0	0	0	0	0	0	0	0	0	0	0	0	0	0	0	0	0	0	1
CCNG1	0	0	0	0	0	0	0	0	0	0	0	0	0	0	0	0	1	1	0	0	1	1	0	0	0	0	0	0	0	1	5
CCNG2	0	0	0	0	0	0	1	1	0	0	0	0	0	0	0	0	0	0	0	0	0	1	0	0	0	0	0	0	0	1	4
CCNI2	0	0	0	0	0	0	0	0	0	0	1	1	0	0	0	0	0	0	1	0	0	0	0	0	0	0	0	0	0	1	4
CCNJ	0	0	1	1	1	0	0	1	0	0	0	0	0	1	1	1	1	1	1	1	0	1	0	0	1	1	0	0	0	0	14
CCNJL	0	0	0	1	1	1	0	0	0	0	0	0	1	1	1	1	0	0	0	0	0	0	0	0	1	1	0	0	0	0	9
CCNK	0	0	0	0	0	0	0	0	0	0	0	0	0	0	0	0	1	1	0	0	0	0	0	0	0	0	0	0	0	1	3
CCNL1	0	0	0	0	0	0	0	0	0	0	0	0	0	0	0	0	0	0	0	0	0	0	0	0	0	0	0	0	0	1	1
CCNL2	0	0	0	0	0	0	0	0	0	0	0	0	0	0	1	1	0	0	1	1	0	0	0	0	0	0	0	0	0	0	4
CCNT1	0	0	0	0	1	0	0	0	0	0	0	0	0	0	0	0	1	1	0	0	0	0	0	0	0	0	0	0	0	1	4
CCNT2	0	0	1	1	1	1	0	1	0	0	0	0	0	0	0	0	1	0	1	1	0	0	0	0	0	0	0	0	0	0	8
CCNY	0	0	1	1	0	0	0	0	0	0	0	0	0	0	0	0	1	1	0	0	1	1	0	0	0	0	0	0	0	0	6
CCNYL1	0	0	0	0	1	1	0	0	0	0	0	0	0	0	0	0	1	1	1	1	0	0	0	0	0	0	0	0	0	0	6
CCP110	0	0	0	0	0	0	1	0	0	0	0	0	0	0	0	0	0	0	0	0	0	0	0	0	0	0	0	0	0	0	1
CCPG1	0	0	0	0	0	0	0	0	0	0	0	0	0	0	0	0	0	0	0	0	0	0	0	0	0	0	1	0	0	1	2
CCR1	0	0	0	0	0	0	0	0	0	0	0	0	0	0	0	0	0	0	0	0	0	0	0	0	0	0	0	0	0	0	0
CCR2	0	0	0	0	0	0	0	0	0	0	0	0	0	0	0	0	0	0	0	0	0	0	0	0	1	0	0	0	0	0	1
CCR5	0	0	0	0	0	0	0	0	0	0	0	0	0	0	0	0	0	0	0	0	0	0	0	0	1	0	0	0	0	0	1
CCR7	0	0	1	1	0	0	0	0	0	1	0	0	0	0	0	0	0	0	0	0	0	0	0	0	0	0	0	0	0	1	4
CCR8	0	0	0	0	0	0	0	0	0	0	0	0	0	0	0	0	0	0	0	0	0	0	0	0	0	0	0	0	0	1	1
CCR9	0	0	0	0	0	0	0	0	0	0	0	0	1	0	0	0	1	0	0	0	0	0	0	0	0	0	0	0	0	0	2
CCS	0	0	0	0	0	0	0	0	0	0	0	0	0	0	0	0	0	0	0	0	0	0	0	0	0	0	0	0	0	1	1
CCSAP	1	1	0	1	0	0	1	0	0	0	0	0	0	0	0	0	0	0	1	1	0	0	0	0	0	0	0	0	0	0	6
CCSER1	0	0	0	0	0	0	1	0	0	0	0	0	0	0	0	0	0	0	0	0	0	1	0	0	0	0	0	0	0	0	2
CCSER2	0	0	0	0	0	0	1	1	0	0	0	0	1	1	0	1	0	0	1	1	1	0	0	0	0	0	1	0	1	1	11
CCT3	0	0	0	0	0	0	0	0	0	0	1	1	0	0	0	0	0	0	0	0	0	0	0	0	0	0	0	0	0	0	2
CCT6A	0	0	0	0	0	0	0	0	0	0	0	0	1	1	0	0	0	0	0	0	0	0	0	0	0	0	1	0	0	0	3
CD109	0	0	0	0	0	0	0	0	0	0	0	0	0	0	0	0	0	0	0	0	0	0	0	0	0	0	0	1	0	0	1
CD160	0	0	0	0	0	0	0	0	0	0	0	0	0	0	0	0	0	0	0	0	0	0	0	0	0	0	0	0	0	1	1
CD163	0	0	0	0	0	1	0	0	0	0	0	0	0	0	0	0	0	0	0	0	0	0	0	0	0	0	0	0	0	0	1
CD164	1	1	1	0	0	1	0	0	0	0	1	0	0	0	0	0	0	0	0	0	1	1	0	0	0	0	1	0	0	0	8
CD164L2	0	0	0	0	0	0	0	0	0	0	0	1	0	0	0	0	0	0	0	0	0	0	0	0	0	0	0	0	1	1	3
CD180	0	0	0	0	0	1	0	0	0	0	0	0	0	0	0	0	0	0	0	0	0	0	0	0	0	0	0	0	0	0	1
CD1A	0	0	0	0	0	0	0	0	1	0	0	0	0	0	0	0	0	0	0	0	0	0	0	0	0	0	0	0	0	0	1
CD1C	0	0	0	0	0	0	0	0	0	0	0	0	0	0	0	0	0	0	0	0	0	0	0	0	0	0	0	0	0	1	1
CD1D	0	0	0	0	0	0	0	0	0	0	0	0	0	0	0	0	0	0	0	0	1	0	0	0	0	0	0	0	0	0	1
CD200	0	0	0	0	0	0	0	0	0	0	0	0	0	0	1	1	0	0	0	0	0	0	0	0	0	0	1	0	0	0	3
CD200R1	0	0	1	1	0	0	0	0	0	0	0	0	0	0	0	0	0	0	0	0	0	0	0	0	0	0	0	0	0	0	2
CD200R1L	0	0	0	0	0	0	0	0	0	0	0	0	0	0	0	0	0	0	0	0	0	0	0	0	0	0	0	0	1	1	2
CD207	0	0	0	0	0	0	0	0	0	0	0	0	0	0	0	0	0	0	0	0	0	0	0	0	0	0	0	0	0	1	1
CD209	0	0	0	0	0	0	0	0	0	0	0	0	0	0	0	0	0	0	0	0	0	0	0	0	0	0	0	0	0	1	1
CD226	0	0	0	0	0	0	0	1	0	0	0	0	0	0	0	0	0	0	0	0	0	0	0	0	0	0	0	0	0	0	1
CD248	0	0	0	0	0	0	0	0	0	0	0	0	0	0	0	0	0	0	0	0	0	0	0	0	0	1	0	0	0	1	2
CD274	0	0	0	0	0	0	1	1	0	0	0	0	0	0	0	0	0	0	0	0	0	0	0	0	0	0	0	0	1	1	4
CD276	0	0	0	0	0	0	0	0	0	0	0	0	0	0	0	0	0	0	1	1	0	0	0	0	0	0	0	0	0	0	2
CD28	0	0	0	0	1	1	0	0	0	0	1	1	0	0	0	0	1	1	0	0	0	0	0	0	0	0	0	0	0	0	6
CD2AP	1	1	0	0	1	1	0	0	0	0	0	0	1	1	1	0	1	1	0	0	1	0	0	0	0	0	0	0	0	1	11
CD2BP2	0	0	0	0	0	0	0	0	0	0	0	0	0	0	0	0	0	0	0	0	0	0	0	0	0	0	0	0	0	1	1
CD300C	0	0	0	0	0	0	0	0	0	0	0	0	0	0	0	0	0	0	0	0	0	0	0	0	0	0	0	0	0	1	1
CD300E	0	0	0	0	0	0	0	0	0	0	0	0	0	0	0	0	0	0	0	0	0	0	0	0	0	0	0	0	0	1	1
CD300LB	0	0	0	0	0	0	0	0	0	0	0	0	0	0	0	0	0	0	0	0	0	0	0	0	0	0	1	0	0	1	2
CD300LF	0	0	0	0	0	0	0	0	0	0	0	0	0	0	0	0	0	0	0	0	0	0	0	0	0	1	0	0	0	0	1
CD300LG	0	0	0	0	0	0	0	0	0	0	0	0	0	0	0	0	0	0	0	0	0	0	0	0	0	0	0	0	0	0	0
CD302	0	0	0	0	0	0	0	0	0	0	0	0	0	0	0	0	1	0	0	0	0	0	0	0	0	0	0	0	0	0	1
CD34	0	0	0	0	0	0	0	0	0	0	0	0	0	0	0	0	0	0	0	0	0	0	0	0	0	1	0	0	1	1	3
CD36	0	0	0	0	0	0	1	0	0	0	0	0	0	0	0	0	0	0	0	0	1	0	0	0	0	0	0	0	0	1	3
CD38	0	0	0	0	0	0	0	0	0	0	0	0	0	0	0	1	0	0	0	0	0	0	0	0	0	0	0	0	0	1	2
CD3E	0	0	0	0	1	0	0	0	0	0	0	0	0	0	0	0	0	0	0	0	0	0	0	0	0	0	0	0	0	1	2
CD3G	0	0	0	0	0	0	0	0	0	0	0	0	0	0	0	0	0	0	0	0	0	0	0	0	0	0	0	0	0	1	1
CD4	0	0	0	0	0	0	0	0	0	0	0	0	0	0	0	0	0	0	0	0	0	0	0	0	0	0	0	0	1	1	2
CD40	0	0	0	0	1	0	0	0	0	0	0	0	0	0	0	0	0	0	0	0	0	0	0	0	0	0	0	0	0	0	1
CD44	0	0	0	0	0	0	0	0	0	0	0	0	0	0	0	0	1	0	0	0	0	0	0	0	0	0	0	0	0	1	2
CD47	0	0	0	0	1	0	0	0	0	1	0	0	0	0	0	0	0	0	0	0	0	0	0	0	0	0	0	0	0	1	3
CD53	0	0	0	0	0	0	0	0	0	0	0	0	0	0	0	0	0	0	0	0	0	0	0	0	0	0	0	0	0	1	1
CD58	0	0	0	0	0	0	0	0	0	0	0	0	0	0	0	0	0	0	0	0	0	0	0	0	0	0	0	0	0	1	1
CD59	0	0	1	0	0	0	0	0	0	0	0	0	0	0	0	0	0	0	0	0	1	0	0	0	0	0	0	0	0	1	3
CD5L	0	0	0	0	0	0	0	0	0	0	0	0	0	0	0	0	0	0	0	0	0	0	0	0	1	0	0	0	0	0	1
CD63	0	0	0	0	0	0	0	0	0	0	0	0	0	0	0	0	0	0	0	0	0	0	0	0	0	0	0	0	0	1	1
CD69	0	0	0	0	0	1	1	1	1	1	0	0	1	1	0	0	0	0	0	0	0	0	0	0	1	0	0	0	0	0	8
CD7	0	0	0	0	0	0	0	0	0	0	0	0	0	0	0	0	0	0	0	0	0	0	0	0	0	0	0	0	0	1	1
CD74	0	0	0	0	0	0	0	0	0	0	1	0	0	0	0	0	0	0	0	0	0	0	0	0	0	0	0	0	0	0	1
CD79A	0	0	0	0	0	0	0	0	0	0	0	0	0	0	0	0	0	0	0	0	0	0	0	0	0	0	0	0	0	1	1
CD80	0	0	0	0	1	0	0	0	0	0	0	0	0	0	0	0	0	0	0	0	0	0	0	0	0	0	0	0	0	0	1
CD82	0	0	0	0	0	0	0	0	0	0	0	0	0	0	0	0	0	0	0	0	0	0	0	0	0	0	0	0	0	1	1
CD84	0	0	0	0	0	0	0	0	0	0	0	0	0	0	0	0	0	0	0	0	0	0	0	0	0	0	0	0	0	1	1
CD86	0	0	0	1	0	0	0	0	0	0	0	0	0	0	0	0	0	0	0	0	0	0	0	0	0	0	0	0	0	1	2
CD8A	0	0	0	0	0	0	0	0	0	0	0	0	0	0	0	0	0	0	0	0	0	0	0	0	0	0	0	0	0	1	1
CD93	0	0	0	0	0	0	0	0	0	0	0	0	0	0	1	0	0	0	0	0	0	0	0	0	0	0	0	0	1	1	3
CD96	0	0	0	0	0	0	0	0	0	0	0	0	0	0	0	0	0	0	0	0	0	0	0	0	0	0	0	0	0	1	1
CD97	0	0	0	0	0	0	0	0	0	1	0	0	0	0	0	0	0	0	0	0	0	0	0	0	0	0	0	0	0	0	1
CD99	0	0	0	0	0	0	0	0	0	0	0	0	0	0	0	0	0	0	0	0	0	0	0	0	0	0	0	0	0	1	1
CDC14A	0	0	0	0	1	1	0	0	0	0	0	1	0	0	0	0	1	0	0	0	0	0	0	0	0	0	0	0	0	0	4
CDC14B	0	0	0	0	0	0	0	0	0	0	0	0	0	0	0	0	0	0	0	0	0	0	0	0	0	0	0	0	0	1	1
CDC20B	0	0	0	0	0	0	0	0	0	0	0	0	0	0	0	0	0	0	0	0	0	0	0	0	0	0	0	0	0	0	0
CDC23	0	0	0	0	1	1	1	1	0	0	0	0	0	0	0	0	0	0	1	0	0	0	0	0	0	0	0	0	0	0	5
CDC25A	0	0	1	1	1	1	1	0	1	1	0	0	0	0	0	0	0	0	0	0	0	0	1	0	0	0	0	0	0	0	8
CDC25B	0	0	0	0	0	1	0	0	0	0	0	0	0	0	0	0	1	1	0	0	0	0	0	0	0	0	0	0	0	1	4
CDC27	0	0	0	0	1	1	0	0	0	0	0	0	0	1	0	0	0	0	0	0	0	0	0	0	0	0	0	0	0	0	3
CDC34	0	0	1	1	0	0	0	0	0	0	0	0	0	0	0	0	0	0	0	0	0	0	0	0	0	0	0	0	0	0	2
CDC37	0	0	0	0	0	0	0	0	0	0	0	0	0	0	0	0	0	0	0	0	0	1	0	0	0	0	0	0	0	0	1
CDC37L1	0	0	0	0	1	1	1	1	0	0	0	0	0	0	1	0	0	0	0	0	0	0	0	0	1	1	0	0	0	0	7
CDC40	0	0	0	0	0	0	1	1	0	0	0	0	0	0	0	0	0	0	0	0	0	0	0	0	0	0	0	0	0	0	2
CDC42	1	1	0	0	1	0	0	0	0	0	0	0	1	1	0	0	0	0	1	1	0	0	0	0	0	0	0	0	0	0	7
CDC42BPA	1	0	0	0	0	0	0	0	0	0	0	0	1	1	0	0	0	0	1	1	1	1	0	0	0	0	0	0	0	1	8
CDC42BPB	0	0	0	0	0	0	0	0	0	0	0	0	0	0	0	0	1	1	0	0	1	1	0	0	0	0	0	0	0	0	4
CDC42BPG	0	0	0	0	0	0	0	0	0	0	0	0	0	0	0	0	0	0	0	0	0	1	0	0	1	1	0	0	0	0	3
CDC42EP2	0	0	0	0	1	1	0	0	0	0	1	0	0	1	0	0	0	0	0	0	0	0	0	0	0	0	0	0	0	0	4
CDC42EP3	0	0	0	0	0	0	0	0	0	0	0	0	0	0	0	0	1	1	0	0	0	0	0	0	0	0	0	0	0	0	2
CDC42EP4	0	0	0	0	0	0	0	0	0	0	0	0	0	0	0	0	0	0	0	0	0	0	0	0	0	0	0	0	0	1	1
CDC42SE1	1	1	0	1	0	0	0	0	0	0	0	0	0	0	0	0	0	0	1	1	0	0	0	0	1	1	0	0	0	1	8
CDC42SE2	0	0	0	0	1	1	0	0	0	0	0	0	0	0	0	0	0	0	0	0	0	0	0	0	0	0	0	0	1	1	4
CDC5L	0	0	0	0	0	0	1	0	0	0	0	0	0	0	0	0	0	0	0	0	0	0	0	0	0	0	0	0	0	0	1
CDC6	0	0	0	0	0	1	0	0	0	0	0	0	0	0	1	1	0	0	0	0	0	0	0	0	0	0	0	0	0	0	3
CDC7	0	0	0	0	0	0	0	0	0	0	0	0	0	0	0	0	0	0	1	1	0	0	0	0	0	0	0	0	0	0	2
CDC73	0	0	0	0	0	0	0	0	0	0	1	0	0	0	1	1	0	0	0	0	0	1	0	0	0	0	0	1	0	0	5
CDCA2	0	0	0	0	0	1	0	0	0	0	0	0	0	0	0	0	0	0	0	0	0	0	0	0	0	0	0	0	0	0	1
CDCA3	0	0	0	0	0	0	0	1	0	0	0	0	0	0	0	0	0	0	0	0	0	0	0	0	0	0	0	0	0	1	2
CDCA4	0	0	0	0	1	1	0	0	0	0	0	0	0	0	0	0	0	0	1	1	0	0	0	0	0	0	0	0	0	0	4
CDCA7	0	0	0	0	0	0	1	1	0	0	0	0	0	0	0	0	0	0	0	0	0	0	0	0	0	0	1	1	0	0	4
CDCA7L	0	0	0	0	0	0	0	0	0	0	0	0	1	1	0	0	0	0	0	0	0	0	0	0	0	0	0	0	0	0	2
CDCA8	0	0	1	1	0	0	0	0	0	0	0	0	0	0	0	0	0	0	0	0	0	0	0	0	0	0	0	0	1	1	4
CDCP1	0	0	0	0	0	0	0	0	0	0	0	0	0	0	0	0	0	0	0	0	0	0	0	0	0	0	0	0	1	0	1
CDH1	0	0	0	0	0	0	0	0	0	0	0	0	0	0	0	0	0	0	0	0	0	0	0	0	0	0	0	0	0	1	1
CDH10	0	0	0	0	0	0	0	0	0	0	0	0	1	0	0	0	0	0	0	0	0	0	0	0	0	0	0	0	0	0	1
CDH11	0	0	0	0	0	0	0	0	0	0	0	0	0	0	1	1	1	1	0	0	0	0	0	0	0	0	1	0	0	1	6
CDH13	0	0	0	0	0	0	0	0	0	0	0	0	0	0	0	0	0	0	0	0	0	0	0	0	0	0	0	0	0	0	0
CDH18	0	0	0	0	0	0	0	0	0	0	0	0	0	0	0	0	0	0	0	0	0	0	0	0	0	0	0	0	0	1	1
CDH19	0	0	0	0	0	0	0	1	0	0	0	0	0	1	0	0	0	0	0	0	0	0	0	0	0	0	0	0	1	1	4
CDH2	0	0	0	0	0	0	0	0	0	0	0	0	0	0	1	1	0	0	0	0	0	0	0	0	0	0	0	0	0	0	2
CDH20	0	0	0	0	0	0	0	0	0	0	0	0	0	0	1	1	0	0	0	0	1	1	0	0	0	0	0	0	0	0	4
CDH22	0	0	0	1	0	0	0	0	0	0	0	0	0	0	0	0	0	0	0	0	0	0	0	0	0	0	0	0	0	1	2
CDH24	0	0	0	0	0	0	1	1	0	0	0	0	0	0	0	0	0	1	0	0	0	0	0	0	0	0	0	0	0	1	4
CDH3	0	0	0	0	0	0	0	0	0	0	0	0	0	0	0	0	0	0	0	0	0	0	0	0	0	0	0	0	0	1	1
CDH4	0	0	0	0	0	0	0	0	0	0	0	0	0	0	1	1	0	0	0	0	0	0	0	0	0	0	0	0	0	0	2
CDH5	0	0	0	0	0	0	0	0	0	0	0	0	0	0	0	0	1	1	0	0	0	0	0	0	1	1	0	0	0	0	4
CDH6	0	0	0	0	0	0	0	0	0	0	0	0	0	0	0	0	0	1	0	0	0	0	0	0	0	0	0	0	0	0	1
CDH7	0	0	0	0	0	0	0	0	1	0	1	1	0	0	0	0	0	0	0	0	0	1	0	0	0	0	0	0	0	0	4
CDH8	1	0	0	0	0	0	0	0	0	0	0	0	0	0	0	0	0	0	0	0	0	0	0	0	0	0	1	0	0	0	2
CDH9	0	0	0	0	0	0	0	0	0	0	0	0	0	0	0	0	0	0	0	0	0	0	0	0	0	0	0	0	0	0	0
CDHR1	0	0	0	0	1	0	0	0	0	0	0	0	0	0	0	0	0	0	0	0	0	0	0	0	0	0	0	0	0	0	1
CDHR2	0	0	0	0	0	0	0	0	0	0	0	0	0	0	0	0	0	1	0	0	0	0	0	0	0	0	0	0	0	0	1
CDIP1	0	0	0	0	0	0	0	0	0	0	1	0	0	0	0	0	1	1	0	0	0	0	0	0	0	0	0	0	0	0	3
CDIPT	0	0	0	0	0	0	0	0	0	0	0	0	0	0	0	0	0	0	0	0	0	0	0	0	0	0	0	0	0	1	1
CDK1	0	0	0	0	0	1	0	0	0	0	0	0	0	0	0	0	0	0	0	0	0	1	0	0	0	0	0	0	0	0	2
CDK10	0	0	0	0	0	0	0	0	0	0	0	0	0	0	0	0	0	0	0	0	0	0	0	0	0	0	0	0	0	1	1
CDK12	0	0	0	0	0	1	0	0	0	0	0	0	0	0	0	0	0	0	0	0	0	0	0	0	0	0	1	0	0	1	3
CDK13	0	0	0	0	0	0	0	0	0	0	0	0	0	0	1	1	0	0	0	0	0	1	0	0	0	0	0	0	0	0	3
CDK14	1	1	0	1	0	0	0	0	0	0	0	0	0	0	0	0	1	1	0	0	0	0	0	0	0	0	0	0	0	0	5
CDK15	0	0	0	0	0	0	0	0	0	0	0	0	0	0	0	0	0	0	0	0	0	0	0	0	0	0	0	0	0	1	1
CDK16	0	0	0	0	0	0	0	0	0	0	1	0	1	1	0	0	0	0	0	1	0	0	0	0	1	1	0	0	0	1	7
CDK17	0	0	0	0	1	1	0	0	0	0	1	0	0	0	0	0	0	0	0	0	0	0	0	0	0	0	0	0	0	0	3
CDK18	0	0	0	0	0	0	0	0	0	0	0	0	0	0	0	0	1	1	0	0	1	1	0	0	0	0	0	0	0	1	5
CDK19	0	0	0	0	0	0	0	0	0	0	0	0	0	0	0	0	0	0	0	0	0	0	0	0	1	1	0	0	0	1	3
CDK2	0	0	0	0	0	0	0	0	0	0	0	0	0	0	0	0	0	0	0	0	0	0	0	0	0	0	0	0	1	1	2
CDK20	0	0	0	0	0	0	0	0	0	0	0	0	0	0	0	0	0	0	0	0	0	0	0	0	0	0	0	1	0	0	1
CDK2AP1	0	0	0	0	0	0	0	0	1	0	0	0	0	0	1	1	0	0	0	0	0	0	0	0	0	0	0	0	0	0	3
CDK4	0	1	0	0	0	1	0	0	0	0	0	0	0	0	0	0	0	0	0	0	0	0	0	0	0	0	0	0	0	1	3
CDK5R1	0	0	0	0	1	1	0	0	0	0	0	0	0	1	0	1	0	1	0	0	0	0	0	0	0	0	0	0	0	1	6
CDK5R2	0	0	0	0	0	0	0	0	0	0	0	0	0	0	0	0	0	0	0	0	0	1	0	0	0	0	0	0	1	1	3
CDK6	1	1	0	1	1	1	0	1	0	1	0	0	0	0	1	1	1	1	1	1	1	0	0	0	0	0	0	0	0	1	15
CDK8	0	1	0	1	1	1	0	0	0	0	0	0	0	0	1	1	1	1	0	0	0	0	0	0	0	0	0	0	0	0	8
CDK9	0	1	0	0	0	0	0	0	0	0	0	0	0	0	0	0	0	0	0	0	0	0	0	0	0	0	0	0	0	1	2
CDKAL1	0	0	1	0	0	0	0	0	0	0	0	0	0	0	0	0	0	0	0	0	0	0	0	0	0	0	0	0	0	0	1
CDKL2	0	0	0	0	0	0	0	0	0	0	0	0	0	0	0	0	0	0	0	1	0	0	0	0	0	0	0	0	0	0	1
CDKL3	0	0	0	0	0	0	0	0	0	0	0	0	0	0	0	0	0	0	0	0	0	0	0	0	0	0	1	0	0	0	1
CDKL4	0	0	0	0	0	0	0	0	0	0	0	0	1	0	0	0	0	0	0	0	0	0	0	0	0	0	0	0	0	0	1
CDKL5	1	0	0	0	0	0	0	0	0	0	0	0	1	0	0	0	0	0	0	0	0	0	0	0	1	0	1	0	0	0	4
CDKN1A	0	0	1	1	0	0	1	1	0	0	0	0	0	0	0	0	0	0	0	0	0	0	0	0	0	0	0	0	1	1	6
CDKN1B	0	0	0	0	0	0	0	0	0	0	1	1	0	0	0	0	0	0	0	0	0	0	0	0	0	0	0	0	0	0	2
CDKN1C	0	0	0	0	0	0	0	0	0	0	1	1	1	1	1	1	0	0	0	0	0	0	0	0	0	0	0	0	0	0	6
CDKN2AIPNL	0	0	0	0	0	0	0	0	0	0	0	0	0	0	0	0	0	0	0	0	0	0	0	0	0	0	0	0	0	1	1
CDKN2B	0	0	0	0	0	1	0	0	0	0	0	0	0	0	0	0	0	0	0	0	0	0	0	0	0	1	0	0	0	1	3
CDKN2C	0	0	0	0	0	0	0	0	0	1	0	0	0	0	0	0	0	0	0	0	0	0	0	0	0	0	0	0	0	0	1
CDON	0	1	0	0	0	0	0	0	0	0	0	0	0	0	0	0	0	1	0	0	0	0	0	0	0	0	0	0	0	1	3
CDR1	0	1	0	0	0	0	0	0	0	0	0	0	0	0	0	0	0	0	0	0	0	0	0	0	0	0	0	0	0	0	1
CDR2	0	0	0	0	0	0	0	0	0	0	0	0	0	0	0	0	1	1	0	0	0	0	0	0	0	0	0	0	0	0	2
CDR2L	0	0	0	0	0	0	0	0	0	0	0	0	0	0	1	1	0	1	0	0	0	0	0	0	1	1	0	0	0	0	5
CDRT1	0	0	0	0	0	0	0	0	0	0	0	0	0	0	0	0	0	0	0	0	0	0	0	0	0	0	0	0	0	0	0
CDRT4	0	0	0	0	0	0	0	0	0	0	0	0	0	0	0	0	0	0	0	0	0	0	0	0	0	0	0	0	0	1	1
CDS1	0	0	0	0	0	0	0	0	0	0	0	0	0	0	0	0	1	1	0	0	0	0	0	0	0	0	0	0	0	0	2
CDS2	0	0	0	0	1	1	0	0	0	0	0	0	0	0	0	0	1	1	0	0	0	0	0	0	1	1	1	0	0	1	8
CDV3	0	0	1	1	1	1	0	0	0	0	1	1	0	0	1	0	0	0	0	0	1	0	0	0	0	0	0	0	0	0	8
CDX1	0	0	0	0	0	0	0	0	0	0	0	0	0	0	0	0	0	0	0	0	0	0	0	0	0	0	0	0	1	1	2
CDX2	0	0	0	0	0	1	0	0	0	0	1	1	0	0	0	0	0	0	0	0	0	0	0	0	0	0	0	0	0	1	4
CDX4	0	0	0	0	0	0	0	0	0	0	0	0	0	0	0	0	0	0	0	0	0	0	0	0	0	0	0	0	0	0	0
CDYL	0	0	0	1	0	0	0	0	0	0	0	0	0	0	0	0	1	1	0	0	0	0	0	0	0	0	0	0	0	0	3
CDYL2	0	0	0	0	0	0	0	0	0	0	0	0	0	0	0	0	0	0	0	0	1	1	1	1	0	0	1	0	1	1	7
CEACAM18	0	0	0	0	0	0	0	0	0	0	0	0	0	0	0	0	0	0	0	0	0	0	0	0	0	0	0	0	0	1	1
CEACAM3	0	0	0	0	0	0	0	0	0	0	1	0	0	0	0	0	0	0	0	0	0	0	0	0	0	0	0	0	0	0	1
CEACAM6	0	0	0	0	0	0	0	0	0	0	0	0	0	0	0	0	0	0	1	0	0	0	0	0	0	0	0	0	1	1	3
CEBPA	0	0	0	0	0	0	0	0	0	0	0	0	0	1	0	0	0	0	0	0	0	0	0	0	0	0	0	0	0	1	2
CEBPD	0	0	0	1	0	0	0	0	0	0	0	0	0	0	0	0	0	0	0	0	0	0	0	0	0	0	0	0	0	0	1
CEBPG	0	0	0	0	0	0	0	0	0	0	0	0	0	0	1	1	0	0	0	0	0	0	0	0	0	0	0	0	0	0	2
CEBPZ	1	0	0	0	0	0	0	0	0	0	0	0	0	0	0	0	0	0	0	0	0	0	0	0	0	0	0	0	0	0	1
CEBPZOS	0	0	0	0	0	0	0	0	0	0	0	0	0	0	1	0	0	0	0	0	0	0	0	0	0	0	0	0	0	0	1
CECR1	0	0	0	0	0	0	0	0	0	0	0	0	0	0	0	0	0	0	0	0	0	0	0	0	0	0	0	0	0	1	1
CECR2	0	0	0	1	0	0	0	0	0	0	1	0	0	0	0	0	1	1	1	0	0	0	0	0	1	1	0	0	0	0	7
CECR6	0	0	0	1	0	1	0	0	0	0	0	1	0	0	0	0	0	1	0	0	0	0	0	0	0	0	0	0	0	0	4
CELA1	0	0	0	0	0	0	0	0	0	0	1	0	0	0	0	0	0	0	0	0	0	0	0	0	0	0	0	0	0	0	1
CELF1	0	0	0	1	0	0	0	0	0	0	0	0	0	0	0	1	0	1	0	0	1	1	0	0	0	0	0	0	0	1	6
CELF2	1	0	0	0	0	0	0	1	0	0	0	1	1	1	1	1	1	1	1	1	1	1	0	0	0	0	0	0	0	1	14
CELF3	0	0	0	0	0	0	0	0	0	0	0	0	0	0	0	0	0	0	0	0	0	0	0	0	0	0	0	0	0	1	1
CELF4	0	0	0	0	0	0	0	0	0	0	0	0	0	0	0	0	0	0	0	0	0	0	0	0	0	0	0	0	0	0	0
CELF6	0	0	0	0	0	0	0	0	0	0	0	0	0	0	0	0	0	0	0	1	0	1	0	0	0	0	0	0	0	1	3
CELSR1	0	0	0	0	0	0	0	0	0	0	0	0	0	0	1	1	0	0	0	0	1	1	0	0	0	0	0	0	0	0	4
CELSR2	0	0	0	0	0	0	1	1	0	0	0	0	0	0	0	0	0	0	0	0	1	1	0	0	0	1	0	0	0	1	6
CELSR3	0	1	0	0	0	0	0	0	0	0	0	0	0	0	0	0	0	0	0	0	0	0	0	0	0	0	0	0	0	1	2
CEMIP	0	0	0	0	0	0	0	0	0	0	0	0	0	0	0	0	1	0	1	0	0	0	0	0	0	0	0	0	0	0	2
CEMIP2	0	0	1	0	0	0	0	0	0	0	0	0	0	0	1	0	0	0	0	0	0	0	0	0	0	0	0	0	0	0	2
CEND1	0	0	0	0	0	0	0	0	0	0	0	0	0	1	0	0	0	0	0	0	0	0	0	0	0	0	0	0	0	0	1
CENPA	0	0	0	0	0	0	0	0	0	0	0	0	0	0	0	0	0	0	0	0	0	0	0	0	0	0	0	0	0	1	1
CENPB	0	0	0	0	0	0	0	0	0	0	0	0	0	0	0	0	0	0	0	0	0	0	0	0	0	0	0	0	0	1	1
CENPBD1	0	0	0	0	0	1	0	0	0	0	0	0	0	0	0	0	0	0	0	0	0	0	0	0	0	0	0	0	0	0	1
CENPF	0	0	0	0	0	0	0	0	0	0	0	0	0	1	0	0	0	0	0	0	0	0	0	0	0	0	0	0	0	1	2
CENPL	0	0	0	0	0	0	0	0	0	0	0	0	0	0	0	0	0	0	0	0	0	0	0	0	0	0	0	0	0	1	1
CENPN	0	0	0	0	1	0	0	0	0	0	0	0	0	0	0	0	0	0	0	0	0	0	0	0	0	0	0	0	0	1	2
CENPO	0	0	0	0	0	0	0	1	0	0	0	0	0	0	0	0	0	0	0	0	0	0	0	0	0	0	0	0	0	0	1
CENPP	0	1	0	0	0	0	0	0	0	0	0	1	0	1	0	0	0	0	0	0	0	1	0	0	0	0	0	0	0	1	5
CENPQ	0	0	0	0	0	0	1	1	1	0	0	0	0	0	0	0	0	0	0	0	0	0	0	0	0	0	0	0	0	0	3
CENPS-CORT	0	0	0	0	0	0	0	0	0	0	0	0	0	0	0	0	0	0	1	0	0	0	0	0	0	0	0	0	1	0	2
CENPT	0	0	0	0	0	0	0	0	0	0	0	0	0	0	0	0	0	0	0	0	0	0	0	0	0	0	0	0	0	1	1
CEP112	1	0	0	0	0	0	0	0	0	0	0	0	0	0	0	0	0	0	0	0	0	0	0	0	0	0	0	0	0	0	1
CEP120	0	0	1	0	0	0	1	1	0	0	0	0	0	0	0	0	0	0	0	0	0	0	0	0	0	0	0	0	0	0	3
CEP126	0	0	0	0	0	0	1	0	0	0	0	0	0	0	0	0	0	0	0	0	0	0	0	0	0	0	0	0	0	0	1
CEP128	0	0	0	0	0	0	1	1	0	0	0	0	0	0	0	0	0	1	0	0	0	0	0	0	0	0	0	0	0	0	3
CEP135	0	0	1	1	0	0	0	0	0	0	0	0	0	0	0	0	1	1	0	0	0	0	0	0	0	0	0	0	0	0	4
CEP152	0	0	0	0	0	0	0	0	0	0	0	0	0	0	0	0	0	0	1	0	0	0	0	0	0	0	0	0	0	0	1
CEP164	0	0	1	1	0	0	0	0	0	0	0	0	0	0	0	0	0	0	0	0	0	0	0	0	0	0	0	0	0	1	3
CEP170	0	0	0	0	0	0	1	1	0	0	0	0	0	0	0	0	0	0	0	0	1	1	0	0	0	0	0	0	0	0	4
CEP170B	0	0	0	0	0	0	0	0	0	0	0	0	0	0	0	0	0	0	0	0	1	1	0	0	0	0	0	0	0	1	3
CEP19	0	0	0	0	0	0	0	0	0	0	0	0	0	0	0	0	0	0	0	0	1	0	0	0	0	0	0	0	0	0	1
CEP250	0	0	0	0	0	0	0	0	0	0	0	0	0	0	0	0	0	0	0	0	1	0	0	0	0	0	0	0	0	0	1
CEP350	0	0	0	0	0	0	0	0	0	0	0	0	1	1	1	1	0	0	0	0	0	0	0	0	0	0	0	0	0	0	4
CEP41	0	0	0	0	0	0	0	0	0	0	0	0	1	1	0	1	0	0	0	1	0	1	0	0	0	0	0	0	0	1	6
CEP44	0	1	0	0	0	0	0	0	0	0	0	0	0	0	0	0	0	0	0	0	0	0	0	0	0	0	1	0	0	0	2
CEP55	0	0	0	0	1	1	0	0	0	0	0	0	0	0	0	0	0	0	0	0	0	0	0	0	0	0	0	0	0	0	2
CEP57	0	0	0	0	0	0	0	1	0	0	0	0	0	0	0	0	0	0	0	0	0	0	0	0	0	0	0	0	0	1	2
CEP57L1	0	0	0	0	0	0	0	0	0	0	0	0	0	0	0	1	1	0	0	0	0	0	0	0	0	0	0	0	0	0	2
CEP63	0	0	1	0	0	0	0	0	0	0	0	0	0	0	0	0	0	0	0	0	0	0	0	0	0	0	0	0	0	1	2
CEP68	0	0	0	0	0	0	0	0	0	0	0	0	0	0	1	0	0	0	1	0	0	0	0	0	0	0	0	0	1	1	4
CEP85	0	0	0	0	0	0	0	0	0	0	0	0	0	0	0	0	0	0	0	0	0	0	0	1	1	1	0	0	0	0	3
CEP85L	0	0	0	1	1	1	0	0	0	0	0	0	0	0	0	0	1	1	0	1	0	1	0	0	0	0	0	0	0	0	7
CEP89	0	0	0	0	0	0	0	0	0	0	0	0	0	0	0	0	0	0	0	0	0	0	0	0	0	0	0	0	0	1	1
CEP97	0	0	0	0	0	0	1	1	1	0	0	0	0	0	0	0	0	0	1	1	0	1	0	0	0	0	0	0	0	0	6
CEPT1	0	0	0	0	0	0	0	0	0	0	0	0	0	0	0	0	1	0	0	0	0	0	0	0	0	0	0	0	0	0	1
CER1	0	0	0	0	0	0	0	0	0	0	0	0	0	0	0	0	0	0	0	0	0	0	0	0	1	0	0	0	0	0	1
CERCAM	0	0	1	1	0	0	1	1	0	0	0	0	0	0	0	0	0	0	0	0	0	0	0	0	0	0	0	0	0	1	5
CERK	0	0	0	0	0	0	0	0	0	0	0	0	0	1	0	0	0	0	0	0	0	0	0	0	0	0	0	0	0	0	1
CERS1	0	0	0	0	0	1	0	0	0	0	0	0	0	0	0	0	0	0	0	1	0	0	0	0	0	0	0	0	0	1	3
CERS2	1	1	0	0	0	0	1	0	0	0	0	0	0	0	0	0	0	0	0	0	1	1	0	0	0	0	0	0	0	1	6
CERS4	0	0	0	0	0	0	0	0	0	0	0	0	0	0	0	0	0	0	0	0	0	0	0	0	0	0	0	0	0	0	0
CERS5	0	0	0	0	0	0	0	0	1	0	0	0	0	0	0	0	0	0	0	0	0	0	0	0	0	0	0	0	0	0	1
CERS6	0	0	0	0	0	0	1	1	0	0	0	0	0	0	0	0	1	1	0	0	0	0	0	0	0	0	0	0	1	1	6
CES2	0	0	0	0	0	0	0	0	0	0	0	0	0	0	1	0	0	0	0	0	0	0	0	0	0	0	0	0	0	1	2
CES3	0	0	0	0	0	0	0	0	0	0	0	0	0	0	0	0	0	0	0	0	0	0	0	0	1	0	0	0	0	1	2
CES4A	0	0	0	0	0	0	0	0	0	0	0	0	0	0	0	0	0	0	0	0	0	0	0	0	0	0	0	0	0	0	0
CES5A	0	0	0	0	0	0	0	0	0	0	0	0	1	0	0	0	0	0	0	0	0	0	0	0	0	0	0	0	1	1	3
CETN1	0	0	0	0	0	0	0	0	1	0	0	0	0	0	0	0	0	0	0	0	0	0	0	0	0	0	0	0	0	0	1
CETP	0	0	0	0	0	0	0	0	0	0	0	0	0	0	0	0	0	0	0	0	0	0	0	0	0	0	0	0	1	1	2
CFAP126	0	0	0	0	0	0	0	0	0	0	0	0	0	0	0	0	1	0	0	0	0	0	0	0	0	0	1	0	0	0	2
CFAP206	0	0	0	0	0	0	0	0	0	0	0	0	0	0	0	0	0	0	0	0	0	0	0	0	0	0	1	0	0	0	1
CFAP300	0	0	0	0	0	0	0	0	1	0	0	0	0	0	0	0	0	0	0	0	0	0	0	0	0	0	0	0	0	0	1
CFAP43	0	0	0	0	0	0	0	0	0	0	0	0	0	0	1	0	0	0	0	0	0	0	0	0	0	0	0	0	0	0	1
CFAP45	0	0	0	0	1	0	0	0	0	0	0	0	0	0	0	0	0	0	0	0	0	0	0	0	0	0	0	0	0	0	1
CFAP52	0	0	0	0	0	0	0	0	0	0	1	0	0	0	0	0	0	0	0	0	0	0	0	0	0	0	0	0	0	0	1
CFAP77	0	0	0	0	0	0	0	0	0	0	0	0	0	0	0	0	0	0	0	0	0	0	0	0	0	0	0	0	1	0	1
CFAP97	0	0	0	0	0	0	0	0	0	0	0	0	0	0	0	0	0	0	0	0	0	0	0	0	0	0	1	0	0	0	1
CFD	0	0	0	0	0	0	0	0	0	0	0	0	0	0	0	0	0	0	0	0	0	0	0	0	0	0	0	0	0	1	1
CFDP1	0	1	0	0	0	0	0	0	0	0	0	0	0	0	0	0	0	1	0	0	0	0	0	0	0	0	0	0	0	0	2
CFH	0	0	0	0	0	0	0	0	0	0	0	0	0	0	0	0	0	0	0	0	0	0	0	0	0	0	0	0	1	0	1
CFHR2	0	0	0	0	0	0	0	0	0	0	0	0	0	0	0	0	0	0	0	0	0	0	0	0	0	0	0	0	0	1	1
CFHR5	0	0	0	0	0	0	0	0	0	0	0	0	0	0	0	0	0	0	0	0	0	0	0	0	0	0	0	0	0	0	0
CFL1	0	0	0	0	0	0	0	0	0	0	0	0	0	0	0	0	0	0	0	0	0	1	0	0	0	0	0	0	0	0	1
CFL2	0	0	1	1	0	0	1	1	1	0	0	0	0	1	0	0	0	0	1	1	0	0	0	0	0	0	0	1	0	0	9
CFLAR	1	0	0	0	0	0	0	0	0	0	1	0	0	0	0	0	0	0	0	0	0	0	0	0	0	0	0	0	1	0	3
CGGBP1	0	0	0	0	0	0	0	0	0	0	0	0	0	0	0	0	0	0	1	0	1	1	0	0	0	0	0	0	0	0	3
CGN	0	0	0	0	0	0	0	0	0	0	0	0	0	0	0	0	0	0	0	0	0	0	0	0	1	1	0	0	0	0	2
CGNL1	0	0	1	1	0	1	0	0	0	0	0	0	0	0	0	0	0	0	0	0	0	0	0	0	0	0	0	0	0	0	3
CGREF1	0	0	0	0	0	0	0	0	0	0	0	0	0	0	0	0	0	0	0	0	0	0	0	0	1	1	0	0	0	0	2
CHAC1	0	0	0	0	1	1	0	0	0	0	0	0	0	0	1	1	0	0	0	0	0	0	0	0	0	0	0	0	1	1	6
CHADL	0	0	0	0	0	0	0	0	0	0	0	0	0	0	0	0	0	0	0	0	0	0	0	0	0	0	0	0	0	1	1
CHAF1A	0	0	0	0	0	0	1	1	0	0	0	0	0	0	1	1	0	0	0	0	0	0	0	0	0	0	0	0	0	0	4
CHAMP1	0	0	0	0	0	0	0	0	0	0	0	0	0	0	0	0	0	0	0	0	1	1	0	0	0	1	0	0	0	0	3
CHCHD10	0	0	0	0	0	0	0	0	0	0	0	0	1	1	0	0	0	0	0	0	0	0	0	0	0	0	0	0	0	0	2
CHD1	0	0	0	0	0	0	0	0	0	0	0	0	0	0	1	1	0	0	0	0	0	0	0	0	0	0	0	0	0	0	2
[truncated: 10,202 more rows]
